# Supplementary material for: Breaking down malaria outbreak: A multidisciplinary approach in a border village of French Guiana
Source: PLoS Negl Trop Dis. 2025 Jun 17;19(6):e0013096. doi: 10.1371/journal.pntd.0013096 (PMC12212878; doi:10.1371/journal.pntd.0013096)
Supplement: S3 File — (CSV) [file pntd.0013096.s011.csv]

Month	Year	Week	Trap_installation_date	Trap_collection_date	Installation_hour	Collection_hour	Period_hours	Trap	Genus	Species1	Species2	Mosquito_number	Sex	Trap_details	Location	City	Remarks
Aout	2018	34	21/08/2018	22/08/2018	19:00	20:00	19:00-20:00	MM	Anopheles	Anopheles darlingi	An. (Nys.) darlingi	1	f	MM1	CDPS	Trois-Paletuviers	na
Aout	2018	34	21/08/2018	22/08/2018	19:00	20:00	19:00-20:00	MM	Anopheles	Anopheles darlingi	An. (Nys.) darlingi	1	f	MM1	CDPS	Trois-Paletuviers	na
Aout	2018	34	21/08/2018	22/08/2018	19:00	20:00	19:00-20:00	MM	Anopheles	Anopheles darlingi	An. (Nys.) darlingi	1	f	MM1	CDPS	Trois-Paletuviers	na
Aout	2018	34	21/08/2018	22/08/2018	19:00	20:00	19:00-20:00	MM	Anopheles	Anopheles darlingi	An. (Nys.) darlingi	1	f	MM1	CDPS	Trois-Paletuviers	na
Aout	2018	34	21/08/2018	22/08/2018	19:00	20:00	19:00-20:00	MM	Coquillettidia	Coquillettidia albicosta	Cq. (Rhy.) albicosta	212	f	MM1	CDPS	Trois-Paletuviers	na
Aout	2018	34	21/08/2018	22/08/2018	20:00	21:00	20:00-21:00	MM	Anopheles	Anopheles darlingi	An. (Nys.) darlingi	1	f	MM1	CDPS	Trois-Paletuviers	na
Aout	2018	34	21/08/2018	22/08/2018	20:00	21:00	20:00-21:00	MM	Anopheles	Anopheles darlingi	An. (Nys.) darlingi	1	f	MM1	CDPS	Trois-Paletuviers	na
Aout	2018	34	21/08/2018	22/08/2018	20:00	21:00	20:00-21:00	MM	Anopheles	Anopheles darlingi	An. (Nys.) darlingi	1	f	MM1	CDPS	Trois-Paletuviers	na
Aout	2018	34	21/08/2018	22/08/2018	20:00	21:00	20:00-21:00	MM	Anopheles	Anopheles darlingi	An. (Nys.) darlingi	1	f	MM1	CDPS	Trois-Paletuviers	na
Aout	2018	34	21/08/2018	22/08/2018	20:00	21:00	20:00-21:00	MM	Anopheles	Anopheles darlingi	An. (Nys.) darlingi	1	f	MM1	CDPS	Trois-Paletuviers	na
Aout	2018	34	21/08/2018	22/08/2018	20:00	21:00	20:00-21:00	MM	Anopheles	Anopheles darlingi	An. (Nys.) darlingi	1	f	MM1	CDPS	Trois-Paletuviers	na
Aout	2018	34	21/08/2018	22/08/2018	20:00	21:00	20:00-21:00	MM	Anopheles	Anopheles darlingi	An. (Nys.) darlingi	1	f	MM1	CDPS	Trois-Paletuviers	na
Aout	2018	34	21/08/2018	22/08/2018	20:00	21:00	20:00-21:00	MM	Anopheles	Anopheles darlingi	An. (Nys.) darlingi	1	f	MM1	CDPS	Trois-Paletuviers	na
Aout	2018	34	21/08/2018	22/08/2018	20:00	21:00	20:00-21:00	MM	Anopheles	Anopheles darlingi	An. (Nys.) darlingi	1	f	MM1	CDPS	Trois-Paletuviers	na
Aout	2018	34	21/08/2018	22/08/2018	20:00	21:00	20:00-21:00	MM	Anopheles	Anopheles darlingi	An. (Nys.) darlingi	1	f	MM1	CDPS	Trois-Paletuviers	na
Aout	2018	34	21/08/2018	22/08/2018	20:00	21:00	20:00-21:00	MM	Anopheles	Anopheles darlingi	An. (Nys.) darlingi	1	f	MM1	CDPS	Trois-Paletuviers	na
Aout	2018	34	21/08/2018	22/08/2018	20:00	21:00	20:00-21:00	MM	Anopheles	Anopheles darlingi	An. (Nys.) darlingi	1	f	MM1	CDPS	Trois-Paletuviers	na
Aout	2018	34	21/08/2018	22/08/2018	20:00	21:00	20:00-21:00	MM	Coquillettidia	Coquillettidia albicosta	Cq. (Rhy.) albicosta	67	f	MM1	CDPS	Trois-Paletuviers	na
Aout	2018	34	21/08/2018	22/08/2018	21:00	22:00	21:00-22:00	MM	Anopheles	Anopheles darlingi	An. (Nys.) darlingi	1	f	MM1	CDPS	Trois-Paletuviers	na
Aout	2018	34	21/08/2018	22/08/2018	21:00	22:00	21:00-22:00	MM	Anopheles	Anopheles darlingi	An. (Nys.) darlingi	1	f	MM1	CDPS	Trois-Paletuviers	na
Aout	2018	34	21/08/2018	22/08/2018	21:00	22:00	21:00-22:00	MM	Anopheles	Anopheles darlingi	An. (Nys.) darlingi	1	f	MM1	CDPS	Trois-Paletuviers	na
Aout	2018	34	21/08/2018	22/08/2018	21:00	22:00	21:00-22:00	MM	Anopheles	Anopheles darlingi	An. (Nys.) darlingi	1	f	MM1	CDPS	Trois-Paletuviers	na
Aout	2018	34	21/08/2018	22/08/2018	21:00	22:00	21:00-22:00	MM	Anopheles	Anopheles darlingi	An. (Nys.) darlingi	1	f	MM1	CDPS	Trois-Paletuviers	na
Aout	2018	34	21/08/2018	22/08/2018	21:00	22:00	21:00-22:00	MM	Anopheles	Anopheles darlingi	An. (Nys.) darlingi	1	f	MM1	CDPS	Trois-Paletuviers	na
Aout	2018	34	21/08/2018	22/08/2018	21:00	22:00	21:00-22:00	MM	Anopheles	Anopheles darlingi	An. (Nys.) darlingi	1	f	MM1	CDPS	Trois-Paletuviers	na
Aout	2018	34	21/08/2018	22/08/2018	21:00	22:00	21:00-22:00	MM	Coquillettidia	Coquillettidia albicosta	Cq. (Rhy.) albicosta	131	f	MM1	CDPS	Trois-Paletuviers	na
Aout	2018	34	21/08/2018	22/08/2018	22:00	23:00	22:00-23:00	MM	Anopheles	Anopheles darlingi	An. (Nys.) darlingi	1	f	MM1	CDPS	Trois-Paletuviers	na
Aout	2018	34	21/08/2018	22/08/2018	22:00	23:00	22:00-23:00	MM	Anopheles	Anopheles darlingi	An. (Nys.) darlingi	1	f	MM1	CDPS	Trois-Paletuviers	na
Aout	2018	34	21/08/2018	22/08/2018	22:00	23:00	22:00-23:00	MM	Anopheles	Anopheles darlingi	An. (Nys.) darlingi	1	f	MM1	CDPS	Trois-Paletuviers	na
Aout	2018	34	21/08/2018	22/08/2018	22:00	23:00	22:00-23:00	MM	Anopheles	Anopheles darlingi	An. (Nys.) darlingi	1	f	MM1	CDPS	Trois-Paletuviers	na
Aout	2018	34	21/08/2018	22/08/2018	22:00	23:00	22:00-23:00	MM	Anopheles	Anopheles darlingi	An. (Nys.) darlingi	1	f	MM1	CDPS	Trois-Paletuviers	na
Aout	2018	34	21/08/2018	22/08/2018	22:00	23:00	22:00-23:00	MM	Anopheles	Anopheles darlingi	An. (Nys.) darlingi	1	f	MM1	CDPS	Trois-Paletuviers	na
Aout	2018	34	21/08/2018	22/08/2018	22:00	23:00	22:00-23:00	MM	Anopheles	Anopheles darlingi	An. (Nys.) darlingi	1	f	MM1	CDPS	Trois-Paletuviers	na
Aout	2018	34	21/08/2018	22/08/2018	22:00	23:00	22:00-23:00	MM	Anopheles	Anopheles darlingi	An. (Nys.) darlingi	1	f	MM1	CDPS	Trois-Paletuviers	na
Aout	2018	34	21/08/2018	22/08/2018	22:00	23:00	22:00-23:00	MM	Anopheles	Anopheles darlingi	An. (Nys.) darlingi	1	f	MM1	CDPS	Trois-Paletuviers	na
Aout	2018	34	21/08/2018	22/08/2018	22:00	23:00	22:00-23:00	MM	Anopheles	Anopheles darlingi	An. (Nys.) darlingi	1	f	MM1	CDPS	Trois-Paletuviers	na
Aout	2018	34	21/08/2018	22/08/2018	22:00	23:00	22:00-23:00	MM	Anopheles	Anopheles darlingi	An. (Nys.) darlingi	1	f	MM1	CDPS	Trois-Paletuviers	na
Aout	2018	34	21/08/2018	22/08/2018	22:00	23:00	22:00-23:00	MM	Anopheles	Anopheles darlingi	An. (Nys.) darlingi	1	f	MM1	CDPS	Trois-Paletuviers	na
Aout	2018	34	21/08/2018	22/08/2018	22:00	23:00	22:00-23:00	MM	Anopheles	Anopheles darlingi	An. (Nys.) darlingi	1	f	MM1	CDPS	Trois-Paletuviers	na
Aout	2018	34	21/08/2018	22/08/2018	22:00	23:00	22:00-23:00	MM	Anopheles	Anopheles darlingi	An. (Nys.) darlingi	1	f	MM1	CDPS	Trois-Paletuviers	na
Aout	2018	34	21/08/2018	22/08/2018	22:00	23:00	22:00-23:00	MM	Anopheles	Anopheles darlingi	An. (Nys.) darlingi	1	f	MM1	CDPS	Trois-Paletuviers	na
Aout	2018	34	21/08/2018	22/08/2018	22:00	23:00	22:00-23:00	MM	Anopheles	Anopheles darlingi	An. (Nys.) darlingi	1	f	MM1	CDPS	Trois-Paletuviers	na
Aout	2018	34	21/08/2018	22/08/2018	22:00	23:00	22:00-23:00	MM	Anopheles	Anopheles darlingi	An. (Nys.) darlingi	1	f	MM1	CDPS	Trois-Paletuviers	na
Aout	2018	34	21/08/2018	22/08/2018	22:00	23:00	22:00-23:00	MM	Anopheles	Anopheles darlingi	An. (Nys.) darlingi	1	f	MM1	CDPS	Trois-Paletuviers	na
Aout	2018	34	21/08/2018	22/08/2018	22:00	23:00	22:00-23:00	MM	Anopheles	Anopheles darlingi	An. (Nys.) darlingi	1	f	MM1	CDPS	Trois-Paletuviers	na
Aout	2018	34	21/08/2018	22/08/2018	22:00	23:00	22:00-23:00	MM	Anopheles	Anopheles darlingi	An. (Nys.) darlingi	1	f	MM1	CDPS	Trois-Paletuviers	na
Aout	2018	34	21/08/2018	22/08/2018	22:00	23:00	22:00-23:00	MM	Anopheles	Anopheles darlingi	An. (Nys.) darlingi	1	f	MM1	CDPS	Trois-Paletuviers	na
Aout	2018	34	21/08/2018	22/08/2018	22:00	23:00	22:00-23:00	MM	Anopheles	Anopheles darlingi	An. (Nys.) darlingi	1	f	MM1	CDPS	Trois-Paletuviers	na
Aout	2018	34	21/08/2018	22/08/2018	22:00	23:00	22:00-23:00	MM	Anopheles	Anopheles darlingi	An. (Nys.) darlingi	1	f	MM1	CDPS	Trois-Paletuviers	na
Aout	2018	34	21/08/2018	22/08/2018	22:00	23:00	22:00-23:00	MM	Anopheles	Anopheles darlingi	An. (Nys.) darlingi	1	f	MM1	CDPS	Trois-Paletuviers	na
Aout	2018	34	21/08/2018	22/08/2018	22:00	23:00	22:00-23:00	MM	Anopheles	Anopheles darlingi	An. (Nys.) darlingi	1	f	MM1	CDPS	Trois-Paletuviers	na
Aout	2018	34	21/08/2018	22/08/2018	22:00	23:00	22:00-23:00	MM	Anopheles	Anopheles darlingi	An. (Nys.) darlingi	1	f	MM1	CDPS	Trois-Paletuviers	na
Aout	2018	34	21/08/2018	22/08/2018	22:00	23:00	22:00-23:00	MM	Anopheles	Anopheles darlingi	An. (Nys.) darlingi	1	f	MM1	CDPS	Trois-Paletuviers	na
Aout	2018	34	21/08/2018	22/08/2018	22:00	23:00	22:00-23:00	MM	Anopheles	Anopheles darlingi	An. (Nys.) darlingi	1	f	MM1	CDPS	Trois-Paletuviers	na
Aout	2018	34	21/08/2018	22/08/2018	22:00	23:00	22:00-23:00	MM	Anopheles	Anopheles darlingi	An. (Nys.) darlingi	1	f	MM1	CDPS	Trois-Paletuviers	na
Aout	2018	34	21/08/2018	22/08/2018	22:00	23:00	22:00-23:00	MM	Coquillettidia	Coquillettidia albicosta	Cq. (Rhy.) albicosta	141	f	MM1	CDPS	Trois-Paletuviers	na
Aout	2018	34	21/08/2018	22/08/2018	23:00	00:00	23:00-00:00	MM	Anopheles	Anopheles darlingi	An. (Nys.) darlingi	1	f	MM1	CDPS	Trois-Paletuviers	na
Aout	2018	34	21/08/2018	22/08/2018	23:00	00:00	23:00-00:00	MM	Anopheles	Anopheles darlingi	An. (Nys.) darlingi	1	f	MM1	CDPS	Trois-Paletuviers	na
Aout	2018	34	21/08/2018	22/08/2018	23:00	00:00	23:00-00:00	MM	Anopheles	Anopheles darlingi	An. (Nys.) darlingi	1	f	MM1	CDPS	Trois-Paletuviers	na
Aout	2018	34	21/08/2018	22/08/2018	23:00	00:00	23:00-00:00	MM	Anopheles	Anopheles darlingi	An. (Nys.) darlingi	1	f	MM1	CDPS	Trois-Paletuviers	na
Aout	2018	34	21/08/2018	22/08/2018	23:00	00:00	23:00-00:00	MM	Anopheles	Anopheles darlingi	An. (Nys.) darlingi	1	f	MM1	CDPS	Trois-Paletuviers	na
Aout	2018	34	21/08/2018	22/08/2018	23:00	00:00	23:00-00:00	MM	Coquillettidia	Coquillettidia albicosta	Cq. (Rhy.) albicosta	114	f	MM1	CDPS	Trois-Paletuviers	na
Aout	2018	34	21/08/2018	22/08/2018	00:00	03:00	00:00-03:00	MM	Anopheles	Anopheles darlingi	An. (Nys.) darlingi	1	f	MM1	CDPS	Trois-Paletuviers	na
Aout	2018	34	21/08/2018	22/08/2018	00:00	03:00	00:00-03:00	MM	Anopheles	Anopheles darlingi	An. (Nys.) darlingi	1	f	MM1	CDPS	Trois-Paletuviers	na
Aout	2018	34	21/08/2018	22/08/2018	00:00	03:00	00:00-03:00	MM	Anopheles	Anopheles darlingi	An. (Nys.) darlingi	1	f	MM1	CDPS	Trois-Paletuviers	na
Aout	2018	34	21/08/2018	22/08/2018	00:00	03:00	00:00-03:00	MM	Anopheles	Anopheles darlingi	An. (Nys.) darlingi	1	f	MM1	CDPS	Trois-Paletuviers	na
Aout	2018	34	21/08/2018	22/08/2018	00:00	03:00	00:00-03:00	MM	Anopheles	Anopheles darlingi	An. (Nys.) darlingi	1	f	MM1	CDPS	Trois-Paletuviers	na
Aout	2018	34	21/08/2018	22/08/2018	00:00	03:00	00:00-03:00	MM	Anopheles	Anopheles darlingi	An. (Nys.) darlingi	1	f	MM1	CDPS	Trois-Paletuviers	na
Aout	2018	34	21/08/2018	22/08/2018	00:00	03:00	00:00-03:00	MM	Anopheles	Anopheles darlingi	An. (Nys.) darlingi	1	f	MM1	CDPS	Trois-Paletuviers	na
Aout	2018	34	21/08/2018	22/08/2018	00:00	03:00	00:00-03:00	MM	Anopheles	Anopheles darlingi	An. (Nys.) darlingi	1	f	MM1	CDPS	Trois-Paletuviers	na
Aout	2018	34	21/08/2018	22/08/2018	00:00	03:00	00:00-03:00	MM	Anopheles	Anopheles darlingi	An. (Nys.) darlingi	1	f	MM1	CDPS	Trois-Paletuviers	na
Aout	2018	34	21/08/2018	22/08/2018	00:00	03:00	00:00-03:00	MM	Anopheles	Anopheles darlingi	An. (Nys.) darlingi	1	f	MM1	CDPS	Trois-Paletuviers	na
Aout	2018	34	21/08/2018	22/08/2018	00:00	03:00	00:00-03:00	MM	Anopheles	Anopheles darlingi	An. (Nys.) darlingi	1	f	MM1	CDPS	Trois-Paletuviers	na
Aout	2018	34	21/08/2018	22/08/2018	00:00	03:00	00:00-03:00	MM	Anopheles	Anopheles darlingi	An. (Nys.) darlingi	1	f	MM1	CDPS	Trois-Paletuviers	na
Aout	2018	34	21/08/2018	22/08/2018	00:00	03:00	00:00-03:00	MM	Anopheles	Anopheles darlingi	An. (Nys.) darlingi	1	f	MM1	CDPS	Trois-Paletuviers	na
Aout	2018	34	21/08/2018	22/08/2018	00:00	03:00	00:00-03:00	MM	Anopheles	Anopheles darlingi	An. (Nys.) darlingi	1	f	MM1	CDPS	Trois-Paletuviers	na
Aout	2018	34	21/08/2018	22/08/2018	00:00	03:00	00:00-03:00	MM	Anopheles	Anopheles darlingi	An. (Nys.) darlingi	1	f	MM1	CDPS	Trois-Paletuviers	na
Aout	2018	34	21/08/2018	22/08/2018	00:00	03:00	00:00-03:00	MM	Anopheles	Anopheles darlingi	An. (Nys.) darlingi	1	f	MM1	CDPS	Trois-Paletuviers	na
Aout	2018	34	21/08/2018	22/08/2018	00:00	03:00	00:00-03:00	MM	Anopheles	Anopheles darlingi	An. (Nys.) darlingi	1	f	MM1	CDPS	Trois-Paletuviers	na
Aout	2018	34	21/08/2018	22/08/2018	00:00	03:00	00:00-03:00	MM	Anopheles	Anopheles darlingi	An. (Nys.) darlingi	1	f	MM1	CDPS	Trois-Paletuviers	na
Aout	2018	34	21/08/2018	22/08/2018	00:00	03:00	00:00-03:00	MM	Anopheles	Anopheles darlingi	An. (Nys.) darlingi	1	f	MM1	CDPS	Trois-Paletuviers	na
Aout	2018	34	21/08/2018	22/08/2018	00:00	03:00	00:00-03:00	MM	Anopheles	Anopheles darlingi	An. (Nys.) darlingi	1	f	MM1	CDPS	Trois-Paletuviers	na
Aout	2018	34	21/08/2018	22/08/2018	00:00	03:00	00:00-03:00	MM	Anopheles	Anopheles darlingi	An. (Nys.) darlingi	1	f	MM1	CDPS	Trois-Paletuviers	na
Aout	2018	34	21/08/2018	22/08/2018	00:00	03:00	00:00-03:00	MM	Anopheles	Anopheles darlingi	An. (Nys.) darlingi	1	f	MM1	CDPS	Trois-Paletuviers	na
Aout	2018	34	21/08/2018	22/08/2018	00:00	03:00	00:00-03:00	MM	Anopheles	Anopheles darlingi	An. (Nys.) darlingi	1	f	MM1	CDPS	Trois-Paletuviers	na
Aout	2018	34	21/08/2018	22/08/2018	00:00	03:00	00:00-03:00	MM	Anopheles	Anopheles darlingi	An. (Nys.) darlingi	1	f	MM1	CDPS	Trois-Paletuviers	na
Aout	2018	34	21/08/2018	22/08/2018	00:00	03:00	00:00-03:00	MM	Anopheles	Anopheles darlingi	An. (Nys.) darlingi	1	f	MM1	CDPS	Trois-Paletuviers	na
Aout	2018	34	21/08/2018	22/08/2018	00:00	03:00	00:00-03:00	MM	Anopheles	Anopheles darlingi	An. (Nys.) darlingi	1	f	MM1	CDPS	Trois-Paletuviers	na
Aout	2018	34	21/08/2018	22/08/2018	00:00	03:00	00:00-03:00	MM	Anopheles	Anopheles darlingi	An. (Nys.) darlingi	1	f	MM1	CDPS	Trois-Paletuviers	na
Aout	2018	34	21/08/2018	22/08/2018	00:00	03:00	00:00-03:00	MM	Anopheles	Anopheles darlingi	An. (Nys.) darlingi	1	f	MM1	CDPS	Trois-Paletuviers	na
Aout	2018	34	21/08/2018	22/08/2018	00:00	03:00	00:00-03:00	MM	Anopheles	Anopheles darlingi	An. (Nys.) darlingi	1	f	MM1	CDPS	Trois-Paletuviers	na
Aout	2018	34	21/08/2018	22/08/2018	00:00	03:00	00:00-03:00	MM	Anopheles	Anopheles darlingi	An. (Nys.) darlingi	1	f	MM1	CDPS	Trois-Paletuviers	na
Aout	2018	34	21/08/2018	22/08/2018	00:00	03:00	00:00-03:00	MM	Anopheles	Anopheles darlingi	An. (Nys.) darlingi	1	f	MM1	CDPS	Trois-Paletuviers	na
Aout	2018	34	21/08/2018	22/08/2018	00:00	03:00	00:00-03:00	MM	Anopheles	Anopheles darlingi	An. (Nys.) darlingi	1	f	MM1	CDPS	Trois-Paletuviers	na
Aout	2018	34	21/08/2018	22/08/2018	00:00	03:00	00:00-03:00	MM	Anopheles	Anopheles darlingi	An. (Nys.) darlingi	1	f	MM1	CDPS	Trois-Paletuviers	na
Aout	2018	34	21/08/2018	22/08/2018	00:00	03:00	00:00-03:00	MM	Anopheles	Anopheles darlingi	An. (Nys.) darlingi	1	f	MM1	CDPS	Trois-Paletuviers	na
Aout	2018	34	21/08/2018	22/08/2018	00:00	03:00	00:00-03:00	MM	Anopheles	Anopheles darlingi	An. (Nys.) darlingi	1	f	MM1	CDPS	Trois-Paletuviers	na
Aout	2018	34	21/08/2018	22/08/2018	00:00	03:00	00:00-03:00	MM	Anopheles	Anopheles darlingi	An. (Nys.) darlingi	1	f	MM1	CDPS	Trois-Paletuviers	na
Aout	2018	34	21/08/2018	22/08/2018	00:00	03:00	00:00-03:00	MM	Anopheles	Anopheles darlingi	An. (Nys.) darlingi	1	f	MM1	CDPS	Trois-Paletuviers	na
Aout	2018	34	21/08/2018	22/08/2018	00:00	03:00	00:00-03:00	MM	Anopheles	Anopheles darlingi	An. (Nys.) darlingi	1	f	MM1	CDPS	Trois-Paletuviers	na
Aout	2018	34	21/08/2018	22/08/2018	00:00	03:00	00:00-03:00	MM	Anopheles	Anopheles darlingi	An. (Nys.) darlingi	1	f	MM1	CDPS	Trois-Paletuviers	na
Aout	2018	34	21/08/2018	22/08/2018	00:00	03:00	00:00-03:00	MM	Anopheles	Anopheles darlingi	An. (Nys.) darlingi	1	f	MM1	CDPS	Trois-Paletuviers	na
Aout	2018	34	21/08/2018	22/08/2018	00:00	03:00	00:00-03:00	MM	Anopheles	Anopheles darlingi	An. (Nys.) darlingi	1	f	MM1	CDPS	Trois-Paletuviers	na
Aout	2018	34	21/08/2018	22/08/2018	00:00	03:00	00:00-03:00	MM	Anopheles	Anopheles darlingi	An. (Nys.) darlingi	1	f	MM1	CDPS	Trois-Paletuviers	na
Aout	2018	34	21/08/2018	22/08/2018	00:00	03:00	00:00-03:00	MM	Anopheles	Anopheles darlingi	An. (Nys.) darlingi	1	f	MM1	CDPS	Trois-Paletuviers	na
Aout	2018	34	21/08/2018	22/08/2018	00:00	03:00	00:00-03:00	MM	Anopheles	Anopheles darlingi	An. (Nys.) darlingi	1	f	MM1	CDPS	Trois-Paletuviers	na
Aout	2018	34	21/08/2018	22/08/2018	00:00	03:00	00:00-03:00	MM	Anopheles	Anopheles darlingi	An. (Nys.) darlingi	1	f	MM1	CDPS	Trois-Paletuviers	na
Aout	2018	34	21/08/2018	22/08/2018	00:00	03:00	00:00-03:00	MM	Anopheles	Anopheles darlingi	An. (Nys.) darlingi	1	f	MM1	CDPS	Trois-Paletuviers	na
Aout	2018	34	21/08/2018	22/08/2018	00:00	03:00	00:00-03:00	MM	Anopheles	Anopheles darlingi	An. (Nys.) darlingi	1	f	MM1	CDPS	Trois-Paletuviers	na
Aout	2018	34	21/08/2018	22/08/2018	00:00	03:00	00:00-03:00	MM	Anopheles	Anopheles darlingi	An. (Nys.) darlingi	1	f	MM1	CDPS	Trois-Paletuviers	na
Aout	2018	34	21/08/2018	22/08/2018	00:00	03:00	00:00-03:00	MM	Anopheles	Anopheles darlingi	An. (Nys.) darlingi	1	f	MM1	CDPS	Trois-Paletuviers	na
Aout	2018	34	21/08/2018	22/08/2018	00:00	03:00	00:00-03:00	MM	Anopheles	Anopheles darlingi	An. (Nys.) darlingi	1	f	MM1	CDPS	Trois-Paletuviers	na
Aout	2018	34	21/08/2018	22/08/2018	00:00	03:00	00:00-03:00	MM	Anopheles	Anopheles darlingi	An. (Nys.) darlingi	1	f	MM1	CDPS	Trois-Paletuviers	na
Aout	2018	34	21/08/2018	22/08/2018	00:00	03:00	00:00-03:00	MM	Anopheles	Anopheles darlingi	An. (Nys.) darlingi	1	f	MM1	CDPS	Trois-Paletuviers	na
Aout	2018	34	21/08/2018	22/08/2018	00:00	03:00	00:00-03:00	MM	Anopheles	Anopheles darlingi	An. (Nys.) darlingi	1	f	MM1	CDPS	Trois-Paletuviers	na
Aout	2018	34	21/08/2018	22/08/2018	00:00	03:00	00:00-03:00	MM	Anopheles	Anopheles darlingi	An. (Nys.) darlingi	1	f	MM1	CDPS	Trois-Paletuviers	na
Aout	2018	34	21/08/2018	22/08/2018	00:00	03:00	00:00-03:00	MM	Anopheles	Anopheles darlingi	An. (Nys.) darlingi	1	f	MM1	CDPS	Trois-Paletuviers	na
Aout	2018	34	21/08/2018	22/08/2018	00:00	03:00	00:00-03:00	MM	Anopheles	Anopheles darlingi	An. (Nys.) darlingi	1	f	MM1	CDPS	Trois-Paletuviers	na
Aout	2018	34	21/08/2018	22/08/2018	00:00	03:00	00:00-03:00	MM	Coquillettidia	Coquillettidia albicosta	Cq. (Rhy.) albicosta	247	f	MM1	CDPS	Trois-Paletuviers	na
Aout	2018	34	21/08/2018	22/08/2018	03:00	05:00	03:00-05:00	MM	Anopheles	Anopheles darlingi	An. (Nys.) darlingi	1	f	MM1	CDPS	Trois-Paletuviers	na
Aout	2018	34	21/08/2018	22/08/2018	03:00	05:00	03:00-05:00	MM	Anopheles	Anopheles darlingi	An. (Nys.) darlingi	1	f	MM1	CDPS	Trois-Paletuviers	na
Aout	2018	34	21/08/2018	22/08/2018	03:00	05:00	03:00-05:00	MM	Anopheles	Anopheles darlingi	An. (Nys.) darlingi	1	f	MM1	CDPS	Trois-Paletuviers	na
Aout	2018	34	21/08/2018	22/08/2018	03:00	05:00	03:00-05:00	MM	Anopheles	Anopheles darlingi	An. (Nys.) darlingi	1	f	MM1	CDPS	Trois-Paletuviers	na
Aout	2018	34	21/08/2018	22/08/2018	03:00	05:00	03:00-05:00	MM	Anopheles	Anopheles darlingi	An. (Nys.) darlingi	1	f	MM1	CDPS	Trois-Paletuviers	na
Aout	2018	34	21/08/2018	22/08/2018	03:00	05:00	03:00-05:00	MM	Anopheles	Anopheles darlingi	An. (Nys.) darlingi	1	f	MM1	CDPS	Trois-Paletuviers	na
Aout	2018	34	21/08/2018	22/08/2018	03:00	05:00	03:00-05:00	MM	Coquillettidia	Coquillettidia albicosta	Cq. (Rhy.) albicosta	13	f	MM1	CDPS	Trois-Paletuviers	na
Aout	2018	34	21/08/2018	22/08/2018	05:00	06:00	05:00-06:00	MM	Anopheles	Anopheles darlingi	An. (Nys.) darlingi	1	f	MM1	CDPS	Trois-Paletuviers	na
Aout	2018	34	21/08/2018	22/08/2018	05:00	06:00	05:00-06:00	MM	Coquillettidia	Coquillettidia albicosta	Cq. (Rhy.) albicosta	9	f	MM1	CDPS	Trois-Paletuviers	na
Aout	2018	34	21/08/2018	22/08/2018	06:00	07:00	06:00-07:00	MM	Anopheles	Anopheles darlingi	An. (Nys.) darlingi	1	f	MM1	CDPS	Trois-Paletuviers	na
Aout	2018	34	21/08/2018	22/08/2018	06:00	07:00	06:00-07:00	MM	Coquillettidia	Coquillettidia albicosta	Cq. (Rhy.) albicosta	30	f	MM1	CDPS	Trois-Paletuviers	na
Aout	2018	34	21/08/2018	22/08/2018	07:00	08:00	07:00-08:00	MM	Coquillettidia	Coquillettidia albicosta	Cq. (Rhy.) albicosta	2	f	MM1	CDPS	Trois-Paletuviers	na
Aout	2018	34	22/08/2018	23/08/2018	18:00	19:00	18:00-19:00	MM	Anopheles	Anopheles darlingi	An. (Nys.) darlingi	1	f	MM1	CDPS	Trois-Paletuviers	na
Aout	2018	34	22/08/2018	23/08/2018	19:00	20:00	19:00-20:00	MM	Anopheles	Anopheles darlingi	An. (Nys.) darlingi	1	f	MM1	CDPS	Trois-Paletuviers	na
Aout	2018	34	22/08/2018	23/08/2018	19:00	20:00	19:00-20:00	MM	Anopheles	Anopheles darlingi	An. (Nys.) darlingi	1	f	MM1	CDPS	Trois-Paletuviers	na
Aout	2018	34	22/08/2018	23/08/2018	19:00	20:00	19:00-20:00	MM	Anopheles	Anopheles darlingi	An. (Nys.) darlingi	1	f	MM1	CDPS	Trois-Paletuviers	na
Aout	2018	34	22/08/2018	23/08/2018	19:00	20:00	19:00-20:00	MM	Anopheles	Anopheles darlingi	An. (Nys.) darlingi	1	f	MM1	CDPS	Trois-Paletuviers	na
Aout	2018	34	22/08/2018	23/08/2018	19:00	20:00	19:00-20:00	MM	Anopheles	Anopheles darlingi	An. (Nys.) darlingi	1	f	MM1	CDPS	Trois-Paletuviers	na
Aout	2018	34	22/08/2018	23/08/2018	19:00	20:00	19:00-20:00	MM	Anopheles	Anopheles darlingi	An. (Nys.) darlingi	1	f	MM1	CDPS	Trois-Paletuviers	na
Aout	2018	34	22/08/2018	23/08/2018	19:00	20:00	19:00-20:00	MM	Anopheles	Anopheles darlingi	An. (Nys.) darlingi	1	f	MM1	CDPS	Trois-Paletuviers	na
Aout	2018	34	22/08/2018	23/08/2018	19:00	20:00	19:00-20:00	MM	Anopheles	Anopheles darlingi	An. (Nys.) darlingi	1	f	MM1	CDPS	Trois-Paletuviers	na
Aout	2018	34	22/08/2018	23/08/2018	19:00	20:00	19:00-20:00	MM	Coquillettidia	Coquillettidia albicosta	Cq. (Rhy.) albicosta	198	f	MM1	CDPS	Trois-Paletuviers	na
Aout	2018	34	22/08/2018	23/08/2018	19:00	20:00	19:00-20:00	MM	Coquillettidia	Coquillettidia venezuelensis	Cq. (Rhy.) venezuelensis	3	f	MM1	CDPS	Trois-Paletuviers	na
Aout	2018	34	22/08/2018	23/08/2018	20:00	21:00	20:00-21:00	MM	Anopheles	Anopheles darlingi	An. (Nys.) darlingi	1	f	MM1	CDPS	Trois-Paletuviers	na
Aout	2018	34	22/08/2018	23/08/2018	20:00	21:00	20:00-21:00	MM	Anopheles	Anopheles darlingi	An. (Nys.) darlingi	1	f	MM1	CDPS	Trois-Paletuviers	na
Aout	2018	34	22/08/2018	23/08/2018	20:00	21:00	20:00-21:00	MM	Anopheles	Anopheles darlingi	An. (Nys.) darlingi	1	f	MM1	CDPS	Trois-Paletuviers	na
Aout	2018	34	22/08/2018	23/08/2018	20:00	21:00	20:00-21:00	MM	Anopheles	Anopheles darlingi	An. (Nys.) darlingi	1	f	MM1	CDPS	Trois-Paletuviers	na
Aout	2018	34	22/08/2018	23/08/2018	20:00	21:00	20:00-21:00	MM	Coquillettidia	Coquillettidia albicosta	Cq. (Rhy.) albicosta	51	f	MM1	CDPS	Trois-Paletuviers	na
Aout	2018	34	22/08/2018	23/08/2018	20:00	21:00	20:00-21:00	MM	Coquillettidia	Coquillettidia venezuelensis	Cq. (Rhy.) venezuelensis	1	f	MM1	CDPS	Trois-Paletuviers	na
Aout	2018	34	22/08/2018	23/08/2018	21:00	22:00	21:00-22:00	MM	Anopheles	Anopheles darlingi	An. (Nys.) darlingi	1	f	MM1	CDPS	Trois-Paletuviers	na
Aout	2018	34	22/08/2018	23/08/2018	21:00	22:00	21:00-22:00	MM	Coquillettidia	Coquillettidia albicosta	Cq. (Rhy.) albicosta	24	f	MM1	CDPS	Trois-Paletuviers	na
Aout	2018	34	22/08/2018	23/08/2018	21:00	22:00	21:00-22:00	MM	Coquillettidia	Coquillettidia venezuelensis	Cq. (Rhy.) venezuelensis	1	f	MM1	CDPS	Trois-Paletuviers	na
Aout	2018	34	22/08/2018	23/08/2018	22:00	23:00	22:00-23:00	MM	Anopheles	Anopheles darlingi	An. (Nys.) darlingi	1	f	MM1	CDPS	Trois-Paletuviers	na
Aout	2018	34	22/08/2018	23/08/2018	22:00	23:00	22:00-23:00	MM	Anopheles	Anopheles darlingi	An. (Nys.) darlingi	1	f	MM1	CDPS	Trois-Paletuviers	na
Aout	2018	34	22/08/2018	23/08/2018	22:00	23:00	22:00-23:00	MM	Anopheles	Anopheles darlingi	An. (Nys.) darlingi	1	f	MM1	CDPS	Trois-Paletuviers	na
Aout	2018	34	22/08/2018	23/08/2018	22:00	23:00	22:00-23:00	MM	Anopheles	Anopheles darlingi	An. (Nys.) darlingi	1	f	MM1	CDPS	Trois-Paletuviers	na
Aout	2018	34	22/08/2018	23/08/2018	22:00	23:00	22:00-23:00	MM	Anopheles	Anopheles darlingi	An. (Nys.) darlingi	1	f	MM1	CDPS	Trois-Paletuviers	na
Aout	2018	34	22/08/2018	23/08/2018	22:00	23:00	22:00-23:00	MM	Anopheles	Anopheles darlingi	An. (Nys.) darlingi	1	f	MM1	CDPS	Trois-Paletuviers	na
Aout	2018	34	22/08/2018	23/08/2018	22:00	23:00	22:00-23:00	MM	Anopheles	Anopheles darlingi	An. (Nys.) darlingi	1	f	MM1	CDPS	Trois-Paletuviers	na
Aout	2018	34	22/08/2018	23/08/2018	22:00	23:00	22:00-23:00	MM	Anopheles	Anopheles darlingi	An. (Nys.) darlingi	1	f	MM1	CDPS	Trois-Paletuviers	na
Aout	2018	34	22/08/2018	23/08/2018	22:00	23:00	22:00-23:00	MM	Coquillettidia	Coquillettidia albicosta	Cq. (Rhy.) albicosta	24	f	MM1	CDPS	Trois-Paletuviers	na
Aout	2018	34	22/08/2018	23/08/2018	22:00	23:00	22:00-23:00	MM	Coquillettidia	Coquillettidia albicosta	Cq. (Rhy.) albicosta	1	f	MM1	CDPS	Trois-Paletuviers	na
Aout	2018	34	22/08/2018	23/08/2018	23:00	00:00	23:00-00:00	MM	Anopheles	Anopheles darlingi	An. (Nys.) darlingi	1	f	MM1	CDPS	Trois-Paletuviers	na
Aout	2018	34	22/08/2018	23/08/2018	23:00	00:00	23:00-00:00	MM	Anopheles	Anopheles darlingi	An. (Nys.) darlingi	1	f	MM1	CDPS	Trois-Paletuviers	na
Aout	2018	34	22/08/2018	23/08/2018	23:00	00:00	23:00-00:00	MM	Anopheles	Anopheles darlingi	An. (Nys.) darlingi	1	f	MM1	CDPS	Trois-Paletuviers	na
Aout	2018	34	22/08/2018	23/08/2018	23:00	00:00	23:00-00:00	MM	Anopheles	Anopheles darlingi	An. (Nys.) darlingi	1	f	MM1	CDPS	Trois-Paletuviers	na
Aout	2018	34	22/08/2018	23/08/2018	23:00	00:00	23:00-00:00	MM	Anopheles	Anopheles darlingi	An. (Nys.) darlingi	1	f	MM1	CDPS	Trois-Paletuviers	na
Aout	2018	34	22/08/2018	23/08/2018	23:00	00:00	23:00-00:00	MM	Anopheles	Anopheles darlingi	An. (Nys.) darlingi	1	f	MM1	CDPS	Trois-Paletuviers	na
Aout	2018	34	22/08/2018	23/08/2018	23:00	00:00	23:00-00:00	MM	Anopheles	Anopheles darlingi	An. (Nys.) darlingi	1	f	MM1	CDPS	Trois-Paletuviers	na
Aout	2018	34	22/08/2018	23/08/2018	23:00	00:00	23:00-00:00	MM	Anopheles	Anopheles darlingi	An. (Nys.) darlingi	1	f	MM1	CDPS	Trois-Paletuviers	na
Aout	2018	34	22/08/2018	23/08/2018	23:00	00:00	23:00-00:00	MM	Anopheles	Anopheles darlingi	An. (Nys.) darlingi	1	f	MM1	CDPS	Trois-Paletuviers	na
Aout	2018	34	22/08/2018	23/08/2018	23:00	00:00	23:00-00:00	MM	Anopheles	Anopheles darlingi	An. (Nys.) darlingi	1	f	MM1	CDPS	Trois-Paletuviers	na
Aout	2018	34	22/08/2018	23/08/2018	23:00	00:00	23:00-00:00	MM	Anopheles	Anopheles darlingi	An. (Nys.) darlingi	1	f	MM1	CDPS	Trois-Paletuviers	na
Aout	2018	34	22/08/2018	23/08/2018	23:00	00:00	23:00-00:00	MM	Anopheles	Anopheles darlingi	An. (Nys.) darlingi	1	f	MM1	CDPS	Trois-Paletuviers	na
Aout	2018	34	22/08/2018	23/08/2018	23:00	00:00	23:00-00:00	MM	Anopheles	Anopheles darlingi	An. (Nys.) darlingi	1	f	MM1	CDPS	Trois-Paletuviers	na
Aout	2018	34	22/08/2018	23/08/2018	23:00	00:00	23:00-00:00	MM	Coquillettidia	Coquillettidia albicosta	Cq. (Rhy.) albicosta	110	f	MM1	CDPS	Trois-Paletuviers	na
Aout	2018	34	22/08/2018	23/08/2018	00:00	03:00	00:00-03:00	MM	Anopheles	Anopheles darlingi	An. (Nys.) darlingi	1	f	MM1	CDPS	Trois-Paletuviers	na
Aout	2018	34	22/08/2018	23/08/2018	00:00	03:00	00:00-03:00	MM	Anopheles	Anopheles darlingi	An. (Nys.) darlingi	1	f	MM1	CDPS	Trois-Paletuviers	na
Aout	2018	34	22/08/2018	23/08/2018	00:00	03:00	00:00-03:00	MM	Anopheles	Anopheles darlingi	An. (Nys.) darlingi	1	f	MM1	CDPS	Trois-Paletuviers	na
Aout	2018	34	22/08/2018	23/08/2018	00:00	03:00	00:00-03:00	MM	Anopheles	Anopheles darlingi	An. (Nys.) darlingi	1	f	MM1	CDPS	Trois-Paletuviers	na
Aout	2018	34	22/08/2018	23/08/2018	00:00	03:00	00:00-03:00	MM	Anopheles	Anopheles darlingi	An. (Nys.) darlingi	1	f	MM1	CDPS	Trois-Paletuviers	na
Aout	2018	34	22/08/2018	23/08/2018	00:00	03:00	00:00-03:00	MM	Anopheles	Anopheles darlingi	An. (Nys.) darlingi	1	f	MM1	CDPS	Trois-Paletuviers	na
Aout	2018	34	22/08/2018	23/08/2018	00:00	03:00	00:00-03:00	MM	Anopheles	Anopheles darlingi	An. (Nys.) darlingi	1	f	MM1	CDPS	Trois-Paletuviers	na
Aout	2018	34	22/08/2018	23/08/2018	00:00	03:00	00:00-03:00	MM	Anopheles	Anopheles darlingi	An. (Nys.) darlingi	1	f	MM1	CDPS	Trois-Paletuviers	na
Aout	2018	34	22/08/2018	23/08/2018	00:00	03:00	00:00-03:00	MM	Anopheles	Anopheles darlingi	An. (Nys.) darlingi	1	f	MM1	CDPS	Trois-Paletuviers	na
Aout	2018	34	22/08/2018	23/08/2018	00:00	03:00	00:00-03:00	MM	Anopheles	Anopheles darlingi	An. (Nys.) darlingi	1	f	MM1	CDPS	Trois-Paletuviers	na
Aout	2018	34	22/08/2018	23/08/2018	00:00	03:00	00:00-03:00	MM	Anopheles	Anopheles darlingi	An. (Nys.) darlingi	1	f	MM1	CDPS	Trois-Paletuviers	na
Aout	2018	34	22/08/2018	23/08/2018	00:00	03:00	00:00-03:00	MM	Coquillettidia	Coquillettidia albicosta	Cq. (Rhy.) albicosta	76	f	MM1	CDPS	Trois-Paletuviers	na
Aout	2018	34	22/08/2018	23/08/2018	00:00	03:00	00:00-03:00	MM	Coquillettidia	Coquillettidia venezuelensis	Cq. (Rhy.) venezuelensis	2	f	MM1	CDPS	Trois-Paletuviers	na
Aout	2018	34	22/08/2018	23/08/2018	03:00	05:00	03:00-05:00	MM	Anopheles	Anopheles darlingi	An. (Nys.) darlingi	1	f	MM1	CDPS	Trois-Paletuviers	na
Aout	2018	34	22/08/2018	23/08/2018	03:00	05:00	03:00-05:00	MM	Anopheles	Anopheles darlingi	An. (Nys.) darlingi	1	f	MM1	CDPS	Trois-Paletuviers	na
Aout	2018	34	22/08/2018	23/08/2018	03:00	05:00	03:00-05:00	MM	Anopheles	Anopheles darlingi	An. (Nys.) darlingi	1	f	MM1	CDPS	Trois-Paletuviers	na
Aout	2018	34	22/08/2018	23/08/2018	03:00	05:00	03:00-05:00	MM	Anopheles	Anopheles darlingi	An. (Nys.) darlingi	1	f	MM1	CDPS	Trois-Paletuviers	na
Aout	2018	34	22/08/2018	23/08/2018	03:00	05:00	03:00-05:00	MM	Anopheles	Anopheles darlingi	An. (Nys.) darlingi	1	f	MM1	CDPS	Trois-Paletuviers	na
Aout	2018	34	22/08/2018	23/08/2018	03:00	05:00	03:00-05:00	MM	Anopheles	Anopheles darlingi	An. (Nys.) darlingi	1	f	MM1	CDPS	Trois-Paletuviers	na
Aout	2018	34	22/08/2018	23/08/2018	03:00	05:00	03:00-05:00	MM	Coquillettidia	Coquillettidia albicosta	Cq. (Rhy.) albicosta	20	f	MM1	CDPS	Trois-Paletuviers	na
Aout	2018	34	22/08/2018	23/08/2018	05:00	06:00	05:00-06:00	MM	Anopheles	Anopheles darlingi	An. (Nys.) darlingi	1	f	MM1	CDPS	Trois-Paletuviers	na
Aout	2018	34	22/08/2018	23/08/2018	05:00	06:00	05:00-06:00	MM	Anopheles	Anopheles darlingi	An. (Nys.) darlingi	1	f	MM1	CDPS	Trois-Paletuviers	na
Aout	2018	34	22/08/2018	23/08/2018	05:00	06:00	05:00-06:00	MM	Anopheles	Anopheles darlingi	An. (Nys.) darlingi	1	f	MM1	CDPS	Trois-Paletuviers	na
Aout	2018	34	22/08/2018	23/08/2018	05:00	06:00	05:00-06:00	MM	Anopheles	Anopheles darlingi	An. (Nys.) darlingi	1	f	MM1	CDPS	Trois-Paletuviers	na
Aout	2018	34	22/08/2018	23/08/2018	05:00	06:00	05:00-06:00	MM	Coquillettidia	Coquillettidia albicosta	Cq. (Rhy.) albicosta	8	f	MM1	CDPS	Trois-Paletuviers	na
Aout	2018	34	22/08/2018	23/08/2018	06:00	07:00	06:00-07:00	MM	Coquillettidia	Coquillettidia albicosta	Cq. (Rhy.) albicosta	4	f	MM1	CDPS	Trois-Paletuviers	na
Aout	2018	34	23/08/2018	24/08/2018	18:00	19:00	18:00-19:00	MM	Anopheles	Anopheles darlingi	An. (Nys.) darlingi	1	f	MM1	CDPS	Trois-Paletuviers	na
Aout	2018	34	23/08/2018	24/08/2018	18:00	19:00	18:00-19:00	MM	Anopheles	Anopheles darlingi	An. (Nys.) darlingi	1	f	MM1	CDPS	Trois-Paletuviers	na
Aout	2018	34	23/08/2018	24/08/2018	18:00	19:00	18:00-19:00	MM	Anopheles	Anopheles darlingi	An. (Nys.) darlingi	1	f	MM1	CDPS	Trois-Paletuviers	na
Aout	2018	34	23/08/2018	24/08/2018	18:00	19:00	18:00-19:00	MM	Coquillettidia	Coquillettidia albicosta	Cq. (Rhy.) albicosta	3	f	MM1	CDPS	Trois-Paletuviers	na
Aout	2018	34	23/08/2018	24/08/2018	19:00	20:00	19:00-20:00	MM	Anopheles	Anopheles darlingi	An. (Nys.) darlingi	1	f	MM1	CDPS	Trois-Paletuviers	na
Aout	2018	34	23/08/2018	24/08/2018	19:00	20:00	19:00-20:00	MM	Anopheles	Anopheles darlingi	An. (Nys.) darlingi	1	f	MM1	CDPS	Trois-Paletuviers	na
Aout	2018	34	23/08/2018	24/08/2018	19:00	20:00	19:00-20:00	MM	Anopheles	Anopheles darlingi	An. (Nys.) darlingi	1	f	MM1	CDPS	Trois-Paletuviers	na
Aout	2018	34	23/08/2018	24/08/2018	19:00	20:00	19:00-20:00	MM	Anopheles	Anopheles darlingi	An. (Nys.) darlingi	1	f	MM1	CDPS	Trois-Paletuviers	na
Aout	2018	34	23/08/2018	24/08/2018	19:00	20:00	19:00-20:00	MM	Anopheles	Anopheles darlingi	An. (Nys.) darlingi	1	f	MM1	CDPS	Trois-Paletuviers	na
Aout	2018	34	23/08/2018	24/08/2018	19:00	20:00	19:00-20:00	MM	Anopheles	Anopheles darlingi	An. (Nys.) darlingi	1	f	MM1	CDPS	Trois-Paletuviers	na
Aout	2018	34	23/08/2018	24/08/2018	19:00	20:00	19:00-20:00	MM	Anopheles	Anopheles darlingi	An. (Nys.) darlingi	1	f	MM1	CDPS	Trois-Paletuviers	na
Aout	2018	34	23/08/2018	24/08/2018	19:00	20:00	19:00-20:00	MM	Anopheles	Anopheles darlingi	An. (Nys.) darlingi	1	f	MM1	CDPS	Trois-Paletuviers	na
Aout	2018	34	23/08/2018	24/08/2018	19:00	20:00	19:00-20:00	MM	Anopheles	Anopheles darlingi	An. (Nys.) darlingi	1	f	MM1	CDPS	Trois-Paletuviers	na
Aout	2018	34	23/08/2018	24/08/2018	19:00	20:00	19:00-20:00	MM	Anopheles	Anopheles darlingi	An. (Nys.) darlingi	1	f	MM1	CDPS	Trois-Paletuviers	na
Aout	2018	34	23/08/2018	24/08/2018	19:00	20:00	19:00-20:00	MM	Anopheles	Anopheles darlingi	An. (Nys.) darlingi	1	f	MM1	CDPS	Trois-Paletuviers	na
Aout	2018	34	23/08/2018	24/08/2018	19:00	20:00	19:00-20:00	MM	Anopheles	Anopheles darlingi	An. (Nys.) darlingi	1	f	MM1	CDPS	Trois-Paletuviers	na
Aout	2018	34	23/08/2018	24/08/2018	19:00	20:00	19:00-20:00	MM	Anopheles	Anopheles darlingi	An. (Nys.) darlingi	1	f	MM1	CDPS	Trois-Paletuviers	na
Aout	2018	34	23/08/2018	24/08/2018	19:00	20:00	19:00-20:00	MM	Coquillettidia	Coquillettidia albicosta	Cq. (Rhy.) albicosta	124	f	MM1	CDPS	Trois-Paletuviers	na
Aout	2018	34	23/08/2018	24/08/2018	20:00	21:00	20:00-21:00	MM	Anopheles	Anopheles darlingi	An. (Nys.) darlingi	1	f	MM1	CDPS	Trois-Paletuviers	na
Aout	2018	34	23/08/2018	24/08/2018	20:00	21:00	20:00-21:00	MM	Anopheles	Anopheles darlingi	An. (Nys.) darlingi	1	f	MM1	CDPS	Trois-Paletuviers	na
Aout	2018	34	23/08/2018	24/08/2018	20:00	21:00	20:00-21:00	MM	Anopheles	Anopheles darlingi	An. (Nys.) darlingi	1	f	MM1	CDPS	Trois-Paletuviers	na
Aout	2018	34	23/08/2018	24/08/2018	20:00	21:00	20:00-21:00	MM	Anopheles	Anopheles darlingi	An. (Nys.) darlingi	1	f	MM1	CDPS	Trois-Paletuviers	na
Aout	2018	34	23/08/2018	24/08/2018	20:00	21:00	20:00-21:00	MM	Anopheles	Anopheles darlingi	An. (Nys.) darlingi	1	f	MM1	CDPS	Trois-Paletuviers	na
Aout	2018	34	23/08/2018	24/08/2018	20:00	21:00	20:00-21:00	MM	Anopheles	Anopheles darlingi	An. (Nys.) darlingi	1	f	MM1	CDPS	Trois-Paletuviers	na
Aout	2018	34	23/08/2018	24/08/2018	20:00	21:00	20:00-21:00	MM	Anopheles	Anopheles darlingi	An. (Nys.) darlingi	1	f	MM1	CDPS	Trois-Paletuviers	na
Aout	2018	34	23/08/2018	24/08/2018	20:00	21:00	20:00-21:00	MM	Anopheles	Anopheles darlingi	An. (Nys.) darlingi	1	f	MM1	CDPS	Trois-Paletuviers	na
Aout	2018	34	23/08/2018	24/08/2018	20:00	21:00	20:00-21:00	MM	Anopheles	Anopheles darlingi	An. (Nys.) darlingi	1	f	MM1	CDPS	Trois-Paletuviers	na
Aout	2018	34	23/08/2018	24/08/2018	20:00	21:00	20:00-21:00	MM	Anopheles	Anopheles darlingi	An. (Nys.) darlingi	1	f	MM1	CDPS	Trois-Paletuviers	na
Aout	2018	34	23/08/2018	24/08/2018	20:00	21:00	20:00-21:00	MM	Coquillettidia	Coquillettidia albicosta	Cq. (Rhy.) albicosta	109	f	MM1	CDPS	Trois-Paletuviers	na
Aout	2018	34	23/08/2018	24/08/2018	21:00	22:00	21:00-22:00	MM	Anopheles	Anopheles darlingi	An. (Nys.) darlingi	1	f	MM1	CDPS	Trois-Paletuviers	na
Aout	2018	34	23/08/2018	24/08/2018	21:00	22:00	21:00-22:00	MM	Anopheles	Anopheles darlingi	An. (Nys.) darlingi	1	f	MM1	CDPS	Trois-Paletuviers	na
Aout	2018	34	23/08/2018	24/08/2018	21:00	22:00	21:00-22:00	MM	Anopheles	Anopheles darlingi	An. (Nys.) darlingi	1	f	MM1	CDPS	Trois-Paletuviers	na
Aout	2018	34	23/08/2018	24/08/2018	21:00	22:00	21:00-22:00	MM	Anopheles	Anopheles darlingi	An. (Nys.) darlingi	1	f	MM1	CDPS	Trois-Paletuviers	na
Aout	2018	34	23/08/2018	24/08/2018	21:00	22:00	21:00-22:00	MM	Anopheles	Anopheles darlingi	An. (Nys.) darlingi	1	f	MM1	CDPS	Trois-Paletuviers	na
Aout	2018	34	23/08/2018	24/08/2018	21:00	22:00	21:00-22:00	MM	Anopheles	Anopheles darlingi	An. (Nys.) darlingi	1	f	MM1	CDPS	Trois-Paletuviers	na
Aout	2018	34	23/08/2018	24/08/2018	21:00	22:00	21:00-22:00	MM	Anopheles	Anopheles darlingi	An. (Nys.) darlingi	1	f	MM1	CDPS	Trois-Paletuviers	na
Aout	2018	34	23/08/2018	24/08/2018	21:00	22:00	21:00-22:00	MM	Anopheles	Anopheles darlingi	An. (Nys.) darlingi	1	f	MM1	CDPS	Trois-Paletuviers	na
Aout	2018	34	23/08/2018	24/08/2018	21:00	22:00	21:00-22:00	MM	Coquillettidia	Coquillettidia albicosta	Cq. (Rhy.) albicosta	55	f	MM1	CDPS	Trois-Paletuviers	na
Aout	2018	34	23/08/2018	24/08/2018	22:00	23:00	22:00-23:00	MM	Anopheles	Anopheles darlingi	An. (Nys.) darlingi	1	f	MM1	CDPS	Trois-Paletuviers	na
Aout	2018	34	23/08/2018	24/08/2018	22:00	23:00	22:00-23:00	MM	Anopheles	Anopheles darlingi	An. (Nys.) darlingi	1	f	MM1	CDPS	Trois-Paletuviers	na
Aout	2018	34	23/08/2018	24/08/2018	22:00	23:00	22:00-23:00	MM	Anopheles	Anopheles darlingi	An. (Nys.) darlingi	1	f	MM1	CDPS	Trois-Paletuviers	na
Aout	2018	34	23/08/2018	24/08/2018	22:00	23:00	22:00-23:00	MM	Anopheles	Anopheles darlingi	An. (Nys.) darlingi	1	f	MM1	CDPS	Trois-Paletuviers	na
Aout	2018	34	23/08/2018	24/08/2018	22:00	23:00	22:00-23:00	MM	Anopheles	Anopheles darlingi	An. (Nys.) darlingi	1	f	MM1	CDPS	Trois-Paletuviers	na
Aout	2018	34	23/08/2018	24/08/2018	22:00	23:00	22:00-23:00	MM	Anopheles	Anopheles darlingi	An. (Nys.) darlingi	1	f	MM1	CDPS	Trois-Paletuviers	na
Aout	2018	34	23/08/2018	24/08/2018	22:00	23:00	22:00-23:00	MM	Anopheles	Anopheles darlingi	An. (Nys.) darlingi	1	f	MM1	CDPS	Trois-Paletuviers	na
Aout	2018	34	23/08/2018	24/08/2018	22:00	23:00	22:00-23:00	MM	Anopheles	Anopheles darlingi	An. (Nys.) darlingi	1	f	MM1	CDPS	Trois-Paletuviers	na
Aout	2018	34	23/08/2018	24/08/2018	22:00	23:00	22:00-23:00	MM	Anopheles	Anopheles darlingi	An. (Nys.) darlingi	1	f	MM1	CDPS	Trois-Paletuviers	na
Aout	2018	34	23/08/2018	24/08/2018	22:00	23:00	22:00-23:00	MM	Anopheles	Anopheles darlingi	An. (Nys.) darlingi	1	f	MM1	CDPS	Trois-Paletuviers	na
Aout	2018	34	23/08/2018	24/08/2018	22:00	23:00	22:00-23:00	MM	Anopheles	Anopheles darlingi	An. (Nys.) darlingi	1	f	MM1	CDPS	Trois-Paletuviers	na
Aout	2018	34	23/08/2018	24/08/2018	22:00	23:00	22:00-23:00	MM	Anopheles	Anopheles darlingi	An. (Nys.) darlingi	1	f	MM1	CDPS	Trois-Paletuviers	na
Aout	2018	34	23/08/2018	24/08/2018	22:00	23:00	22:00-23:00	MM	Anopheles	Anopheles darlingi	An. (Nys.) darlingi	1	f	MM1	CDPS	Trois-Paletuviers	na
Aout	2018	34	23/08/2018	24/08/2018	22:00	23:00	22:00-23:00	MM	Anopheles	Anopheles darlingi	An. (Nys.) darlingi	1	f	MM1	CDPS	Trois-Paletuviers	na
Aout	2018	34	23/08/2018	24/08/2018	22:00	23:00	22:00-23:00	MM	Anopheles	Anopheles darlingi	An. (Nys.) darlingi	1	f	MM1	CDPS	Trois-Paletuviers	na
Aout	2018	34	23/08/2018	24/08/2018	22:00	23:00	22:00-23:00	MM	Anopheles	Anopheles darlingi	An. (Nys.) darlingi	1	f	MM1	CDPS	Trois-Paletuviers	na
Aout	2018	34	23/08/2018	24/08/2018	22:00	23:00	22:00-23:00	MM	Anopheles	Anopheles darlingi	An. (Nys.) darlingi	1	f	MM1	CDPS	Trois-Paletuviers	na
Aout	2018	34	23/08/2018	24/08/2018	22:00	23:00	22:00-23:00	MM	Anopheles	Anopheles darlingi	An. (Nys.) darlingi	1	f	MM1	CDPS	Trois-Paletuviers	na
Aout	2018	34	23/08/2018	24/08/2018	22:00	23:00	22:00-23:00	MM	Anopheles	Anopheles darlingi	An. (Nys.) darlingi	1	f	MM1	CDPS	Trois-Paletuviers	na
Aout	2018	34	23/08/2018	24/08/2018	22:00	23:00	22:00-23:00	MM	Coquillettidia	Coquillettidia albicosta	Cq. (Rhy.) albicosta	70	f	MM1	CDPS	Trois-Paletuviers	na
Aout	2018	34	23/08/2018	24/08/2018	23:00	00:00	23:00-00:00	MM	Anopheles	Anopheles darlingi	An. (Nys.) darlingi	1	f	MM1	CDPS	Trois-Paletuviers	na
Aout	2018	34	23/08/2018	24/08/2018	23:00	00:00	23:00-00:00	MM	Anopheles	Anopheles darlingi	An. (Nys.) darlingi	1	f	MM1	CDPS	Trois-Paletuviers	na
Aout	2018	34	23/08/2018	24/08/2018	23:00	00:00	23:00-00:00	MM	Anopheles	Anopheles darlingi	An. (Nys.) darlingi	1	f	MM1	CDPS	Trois-Paletuviers	na
Aout	2018	34	23/08/2018	24/08/2018	23:00	00:00	23:00-00:00	MM	Anopheles	Anopheles darlingi	An. (Nys.) darlingi	1	f	MM1	CDPS	Trois-Paletuviers	na
Aout	2018	34	23/08/2018	24/08/2018	23:00	00:00	23:00-00:00	MM	Anopheles	Anopheles darlingi	An. (Nys.) darlingi	1	f	MM1	CDPS	Trois-Paletuviers	na
Aout	2018	34	23/08/2018	24/08/2018	23:00	00:00	23:00-00:00	MM	Anopheles	Anopheles darlingi	An. (Nys.) darlingi	1	f	MM1	CDPS	Trois-Paletuviers	na
Aout	2018	34	23/08/2018	24/08/2018	23:00	00:00	23:00-00:00	MM	Anopheles	Anopheles darlingi	An. (Nys.) darlingi	1	f	MM1	CDPS	Trois-Paletuviers	na
Aout	2018	34	23/08/2018	24/08/2018	23:00	00:00	23:00-00:00	MM	Anopheles	Anopheles darlingi	An. (Nys.) darlingi	1	f	MM1	CDPS	Trois-Paletuviers	na
Aout	2018	34	23/08/2018	24/08/2018	23:00	00:00	23:00-00:00	MM	Anopheles	Anopheles darlingi	An. (Nys.) darlingi	1	f	MM1	CDPS	Trois-Paletuviers	na
Aout	2018	34	23/08/2018	24/08/2018	23:00	00:00	23:00-00:00	MM	Anopheles	Anopheles darlingi	An. (Nys.) darlingi	1	f	MM1	CDPS	Trois-Paletuviers	na
Aout	2018	34	23/08/2018	24/08/2018	23:00	00:00	23:00-00:00	MM	Anopheles	Anopheles darlingi	An. (Nys.) darlingi	1	f	MM1	CDPS	Trois-Paletuviers	na
Aout	2018	34	23/08/2018	24/08/2018	23:00	00:00	23:00-00:00	MM	Anopheles	Anopheles darlingi	An. (Nys.) darlingi	1	f	MM1	CDPS	Trois-Paletuviers	na
Aout	2018	34	23/08/2018	24/08/2018	23:00	00:00	23:00-00:00	MM	Coquillettidia	Coquillettidia albicosta	Cq. (Rhy.) albicosta	192	f	MM1	CDPS	Trois-Paletuviers	na
Aout	2018	34	23/08/2018	24/08/2018	00:00	03:00	00:00-03:00	MM	Anopheles	Anopheles darlingi	An. (Nys.) darlingi	1	f	MM1	CDPS	Trois-Paletuviers	na
Aout	2018	34	23/08/2018	24/08/2018	00:00	03:00	00:00-03:00	MM	Anopheles	Anopheles darlingi	An. (Nys.) darlingi	1	f	MM1	CDPS	Trois-Paletuviers	na
Aout	2018	34	23/08/2018	24/08/2018	00:00	03:00	00:00-03:00	MM	Anopheles	Anopheles darlingi	An. (Nys.) darlingi	1	f	MM1	CDPS	Trois-Paletuviers	na
Aout	2018	34	23/08/2018	24/08/2018	00:00	03:00	00:00-03:00	MM	Anopheles	Anopheles darlingi	An. (Nys.) darlingi	1	f	MM1	CDPS	Trois-Paletuviers	na
Aout	2018	34	23/08/2018	24/08/2018	00:00	03:00	00:00-03:00	MM	Anopheles	Anopheles darlingi	An. (Nys.) darlingi	1	f	MM1	CDPS	Trois-Paletuviers	na
Aout	2018	34	23/08/2018	24/08/2018	00:00	03:00	00:00-03:00	MM	Anopheles	Anopheles darlingi	An. (Nys.) darlingi	1	f	MM1	CDPS	Trois-Paletuviers	na
Aout	2018	34	23/08/2018	24/08/2018	00:00	03:00	00:00-03:00	MM	Anopheles	Anopheles darlingi	An. (Nys.) darlingi	1	f	MM1	CDPS	Trois-Paletuviers	na
Aout	2018	34	23/08/2018	24/08/2018	00:00	03:00	00:00-03:00	MM	Anopheles	Anopheles darlingi	An. (Nys.) darlingi	1	f	MM1	CDPS	Trois-Paletuviers	na
Aout	2018	34	23/08/2018	24/08/2018	00:00	03:00	00:00-03:00	MM	Anopheles	Anopheles darlingi	An. (Nys.) darlingi	1	f	MM1	CDPS	Trois-Paletuviers	na
Aout	2018	34	23/08/2018	24/08/2018	00:00	03:00	00:00-03:00	MM	Anopheles	Anopheles darlingi	An. (Nys.) darlingi	1	f	MM1	CDPS	Trois-Paletuviers	na
Aout	2018	34	23/08/2018	24/08/2018	00:00	03:00	00:00-03:00	MM	Anopheles	Anopheles darlingi	An. (Nys.) darlingi	1	f	MM1	CDPS	Trois-Paletuviers	na
Aout	2018	34	23/08/2018	24/08/2018	00:00	03:00	00:00-03:00	MM	Anopheles	Anopheles darlingi	An. (Nys.) darlingi	1	f	MM1	CDPS	Trois-Paletuviers	na
Aout	2018	34	23/08/2018	24/08/2018	00:00	03:00	00:00-03:00	MM	Anopheles	Anopheles darlingi	An. (Nys.) darlingi	1	f	MM1	CDPS	Trois-Paletuviers	na
Aout	2018	34	23/08/2018	24/08/2018	00:00	03:00	00:00-03:00	MM	Anopheles	Anopheles darlingi	An. (Nys.) darlingi	1	f	MM1	CDPS	Trois-Paletuviers	na
Aout	2018	34	23/08/2018	24/08/2018	00:00	03:00	00:00-03:00	MM	Anopheles	Anopheles darlingi	An. (Nys.) darlingi	1	f	MM1	CDPS	Trois-Paletuviers	na
Aout	2018	34	23/08/2018	24/08/2018	00:00	03:00	00:00-03:00	MM	Anopheles	Anopheles darlingi	An. (Nys.) darlingi	1	f	MM1	CDPS	Trois-Paletuviers	na
Aout	2018	34	23/08/2018	24/08/2018	00:00	03:00	00:00-03:00	MM	Anopheles	Anopheles darlingi	An. (Nys.) darlingi	1	f	MM1	CDPS	Trois-Paletuviers	na
Aout	2018	34	23/08/2018	24/08/2018	00:00	03:00	00:00-03:00	MM	Anopheles	Anopheles darlingi	An. (Nys.) darlingi	1	f	MM1	CDPS	Trois-Paletuviers	na
Aout	2018	34	23/08/2018	24/08/2018	00:00	03:00	00:00-03:00	MM	Anopheles	Anopheles darlingi	An. (Nys.) darlingi	1	f	MM1	CDPS	Trois-Paletuviers	na
Aout	2018	34	23/08/2018	24/08/2018	00:00	03:00	00:00-03:00	MM	Anopheles	Anopheles darlingi	An. (Nys.) darlingi	1	f	MM1	CDPS	Trois-Paletuviers	na
Aout	2018	34	23/08/2018	24/08/2018	00:00	03:00	00:00-03:00	MM	Anopheles	Anopheles darlingi	An. (Nys.) darlingi	1	f	MM1	CDPS	Trois-Paletuviers	na
Aout	2018	34	23/08/2018	24/08/2018	00:00	03:00	00:00-03:00	MM	Anopheles	Anopheles darlingi	An. (Nys.) darlingi	1	f	MM1	CDPS	Trois-Paletuviers	na
Aout	2018	34	23/08/2018	24/08/2018	00:00	03:00	00:00-03:00	MM	Anopheles	Anopheles darlingi	An. (Nys.) darlingi	1	f	MM1	CDPS	Trois-Paletuviers	na
Aout	2018	34	23/08/2018	24/08/2018	00:00	03:00	00:00-03:00	MM	Anopheles	Anopheles darlingi	An. (Nys.) darlingi	1	f	MM1	CDPS	Trois-Paletuviers	na
Aout	2018	34	23/08/2018	24/08/2018	00:00	03:00	00:00-03:00	MM	Anopheles	Anopheles darlingi	An. (Nys.) darlingi	1	f	MM1	CDPS	Trois-Paletuviers	na
Aout	2018	34	23/08/2018	24/08/2018	00:00	03:00	00:00-03:00	MM	Anopheles	Anopheles darlingi	An. (Nys.) darlingi	1	f	MM1	CDPS	Trois-Paletuviers	na
Aout	2018	34	23/08/2018	24/08/2018	00:00	03:00	00:00-03:00	MM	Anopheles	Anopheles darlingi	An. (Nys.) darlingi	1	f	MM1	CDPS	Trois-Paletuviers	na
Aout	2018	34	23/08/2018	24/08/2018	00:00	03:00	00:00-03:00	MM	Coquillettidia	Coquillettidia albicosta	Cq. (Rhy.) albicosta	167	f	MM1	CDPS	Trois-Paletuviers	na
Aout	2018	34	23/08/2018	24/08/2018	03:00	05:00	03:00-05:00	MM	Anopheles	Anopheles darlingi	An. (Nys.) darlingi	1	f	MM1	CDPS	Trois-Paletuviers	na
Aout	2018	34	23/08/2018	24/08/2018	03:00	05:00	03:00-05:00	MM	Anopheles	Anopheles darlingi	An. (Nys.) darlingi	1	f	MM1	CDPS	Trois-Paletuviers	na
Aout	2018	34	23/08/2018	24/08/2018	03:00	05:00	03:00-05:00	MM	Anopheles	Anopheles darlingi	An. (Nys.) darlingi	1	f	MM1	CDPS	Trois-Paletuviers	na
Aout	2018	34	23/08/2018	24/08/2018	03:00	05:00	03:00-05:00	MM	Anopheles	Anopheles darlingi	An. (Nys.) darlingi	1	f	MM1	CDPS	Trois-Paletuviers	na
Aout	2018	34	23/08/2018	24/08/2018	03:00	05:00	03:00-05:00	MM	Anopheles	Anopheles darlingi	An. (Nys.) darlingi	1	f	MM1	CDPS	Trois-Paletuviers	na
Aout	2018	34	23/08/2018	24/08/2018	03:00	05:00	03:00-05:00	MM	Anopheles	Anopheles darlingi	An. (Nys.) darlingi	1	f	MM1	CDPS	Trois-Paletuviers	na
Aout	2018	34	23/08/2018	24/08/2018	03:00	05:00	03:00-05:00	MM	Anopheles	Anopheles darlingi	An. (Nys.) darlingi	1	f	MM1	CDPS	Trois-Paletuviers	na
Aout	2018	34	23/08/2018	24/08/2018	03:00	05:00	03:00-05:00	MM	Anopheles	Anopheles darlingi	An. (Nys.) darlingi	1	f	MM1	CDPS	Trois-Paletuviers	na
Aout	2018	34	23/08/2018	24/08/2018	03:00	05:00	03:00-05:00	MM	Anopheles	Anopheles darlingi	An. (Nys.) darlingi	1	f	MM1	CDPS	Trois-Paletuviers	na
Aout	2018	34	23/08/2018	24/08/2018	03:00	05:00	03:00-05:00	MM	Anopheles	Anopheles darlingi	An. (Nys.) darlingi	1	f	MM1	CDPS	Trois-Paletuviers	na
Aout	2018	34	23/08/2018	24/08/2018	03:00	05:00	03:00-05:00	MM	Anopheles	Anopheles darlingi	An. (Nys.) darlingi	1	f	MM1	CDPS	Trois-Paletuviers	na
Aout	2018	34	23/08/2018	24/08/2018	03:00	05:00	03:00-05:00	MM	Anopheles	Anopheles darlingi	An. (Nys.) darlingi	1	f	MM1	CDPS	Trois-Paletuviers	na
Aout	2018	34	23/08/2018	24/08/2018	03:00	05:00	03:00-05:00	MM	Anopheles	Anopheles darlingi	An. (Nys.) darlingi	1	f	MM1	CDPS	Trois-Paletuviers	na
Aout	2018	34	23/08/2018	24/08/2018	03:00	05:00	03:00-05:00	MM	Anopheles	Anopheles darlingi	An. (Nys.) darlingi	1	f	MM1	CDPS	Trois-Paletuviers	na
Aout	2018	34	23/08/2018	24/08/2018	03:00	05:00	03:00-05:00	MM	Coquillettidia	Coquillettidia albicosta	Cq. (Rhy.) albicosta	64	f	MM1	CDPS	Trois-Paletuviers	na
Aout	2018	34	23/08/2018	24/08/2018	05:00	06:00	05:00-06:00	MM	Anopheles	Anopheles darlingi	An. (Nys.) darlingi	1	f	MM1	CDPS	Trois-Paletuviers	na
Aout	2018	34	23/08/2018	24/08/2018	05:00	06:00	05:00-06:00	MM	Coquillettidia	Coquillettidia albicosta	Cq. (Rhy.) albicosta	18	f	MM1	CDPS	Trois-Paletuviers	na
Aout	2018	34	23/08/2018	24/08/2018	06:00	07:00	06:00-07:00	MM	Anopheles	Anopheles darlingi	An. (Nys.) darlingi	1	f	MM1	CDPS	Trois-Paletuviers	na
Aout	2018	34	23/08/2018	24/08/2018	06:00	07:00	06:00-07:00	MM	Anopheles	Anopheles darlingi	An. (Nys.) darlingi	1	f	MM1	CDPS	Trois-Paletuviers	na
Aout	2018	34	23/08/2018	24/08/2018	06:00	07:00	06:00-07:00	MM	Anopheles	Anopheles darlingi	An. (Nys.) darlingi	1	f	MM1	CDPS	Trois-Paletuviers	na
Aout	2018	34	23/08/2018	24/08/2018	06:00	07:00	06:00-07:00	MM	Anopheles	Anopheles darlingi	An. (Nys.) darlingi	1	f	MM1	CDPS	Trois-Paletuviers	na
Aout	2018	34	23/08/2018	24/08/2018	06:00	07:00	06:00-07:00	MM	Anopheles	Anopheles darlingi	An. (Nys.) darlingi	1	f	MM1	CDPS	Trois-Paletuviers	na
Aout	2018	34	23/08/2018	24/08/2018	06:00	07:00	06:00-07:00	MM	Anopheles	Anopheles darlingi	An. (Nys.) darlingi	1	f	MM1	CDPS	Trois-Paletuviers	na
Aout	2018	34	23/08/2018	24/08/2018	06:00	07:00	06:00-07:00	MM	Coquillettidia	Coquillettidia albicosta	Cq. (Rhy.) albicosta	10	f	MM1	CDPS	Trois-Paletuviers	na
Aout	2018	34	22/08/2018	23/08/2018	18:00	19:00	18:00-19:00	MM	Coquillettidia	Coquillettidia albicosta	Cq. (Rhy.) albicosta	2	f	MM2	Debarcadere	Trois-Paletuviers	na
Aout	2018	34	22/08/2018	23/08/2018	19:00	20:00	19:00-20:00	MM	Coquillettidia	Coquillettidia albicosta	Cq. (Rhy.) albicosta	9	f	MM2	Debarcadere	Trois-Paletuviers	PANNE
Aout	2018	34	22/08/2018	23/08/2018	20:00	21:00	20:00-21:00	MM	Coquillettidia	Coquillettidia albicosta	Cq. (Rhy.) albicosta	1	f	MM2	Debarcadere	Trois-Paletuviers	PANNE
Aout	2018	34	22/08/2018	23/08/2018	21:00	22:00	21:00-22:00	MM	Coquillettidia	Coquillettidia albicosta	Cq. (Rhy.) albicosta	16	f	MM2	Debarcadere	Trois-Paletuviers	na
Aout	2018	34	22/08/2018	23/08/2018	21:00	22:00	21:00-22:00	MM	Anopheles	Anopheles darlingi	An. (Nys.) darlingi	1	f	MM2	Debarcadere	Trois-Paletuviers	na
Aout	2018	34	22/08/2018	23/08/2018	22:00	23:00	22:00-23:00	MM	Anopheles	Anopheles darlingi	An. (Nys.) darlingi	1	f	MM2	Debarcadere	Trois-Paletuviers	na
Aout	2018	34	22/08/2018	23/08/2018	22:00	23:00	22:00-23:00	MM	Coquillettidia	Coquillettidia albicosta	Cq. (Rhy.) albicosta	50	f	MM2	Debarcadere	Trois-Paletuviers	na
Aout	2018	34	22/08/2018	23/08/2018	23:00	00:00	23:00-00:00	MM	Coquillettidia	Coquillettidia albicosta	Cq. (Rhy.) albicosta	17	f	MM2	Debarcadere	Trois-Paletuviers	na
Aout	2018	34	22/08/2018	23/08/2018	00:00	03:00	00:00-03:00	MM	Anopheles	Anopheles darlingi	An. (Nys.) darlingi	1	f	MM2	Debarcadere	Trois-Paletuviers	na
Aout	2018	34	22/08/2018	23/08/2018	00:00	03:00	00:00-03:00	MM	Coquillettidia	Coquillettidia albicosta	Cq. (Rhy.) albicosta	19	f	MM2	Debarcadere	Trois-Paletuviers	na
Aout	2018	34	22/08/2018	23/08/2018	03:00	05:00	03:00-05:00	MM	Coquillettidia	Coquillettidia albicosta	Cq. (Rhy.) albicosta	1	f	MM2	Debarcadere	Trois-Paletuviers	na
Aout	2018	34	22/08/2018	23/08/2018	05:00	06:00	05:00-06:00	MM	Coquillettidia	Coquillettidia albicosta	Cq. (Rhy.) albicosta	2	f	MM2	Debarcadere	Trois-Paletuviers	na
Aout	2018	34	22/08/2018	23/08/2018	06:00	07:00	06:00-07:00	MM	Coquillettidia	Coquillettidia albicosta	Cq. (Rhy.) albicosta	3	f	MM2	Debarcadere	Trois-Paletuviers	na
Septembre	2018	37	10/09/2018	11/09/2018	18:00	19:00	18:00-19:00	MM	Coquillettidia	Coquillettidia albicosta	Cq. (Rhy.) albicosta	12	f	MM1	CDPS	Trois-Paletuviers	na
Septembre	2018	37	10/09/2018	11/09/2018	18:00	19:00	18:00-19:00	MM	Coquillettidia	Coquillettidia venezuelensis	Cq. (Rhy.) venezuelensis	1	f	MM1	CDPS	Trois-Paletuviers	na
Septembre	2018	37	10/09/2018	11/09/2018	19:00	20:00	19:00-20:00	MM	Coquillettidia	Coquillettidia albicosta	Cq. (Rhy.) albicosta	60	f	MM1	CDPS	Trois-Paletuviers	na
Septembre	2018	37	10/09/2018	11/09/2018	19:00	20:00	19:00-20:00	MM	Anopheles	Anopheles darlingi	An. (Nys.) darlingi	1	f	MM1	CDPS	Trois-Paletuviers	na
Septembre	2018	37	10/09/2018	11/09/2018	19:00	20:00	19:00-20:00	MM	Anopheles	Anopheles darlingi	An. (Nys.) darlingi	1	f	MM1	CDPS	Trois-Paletuviers	na
Septembre	2018	37	10/09/2018	11/09/2018	19:00	20:00	19:00-20:00	MM	Anopheles	Anopheles darlingi	An. (Nys.) darlingi	1	f	MM1	CDPS	Trois-Paletuviers	na
Septembre	2018	37	10/09/2018	11/09/2018	19:00	20:00	19:00-20:00	MM	Anopheles	Anopheles darlingi	An. (Nys.) darlingi	1	f	MM1	CDPS	Trois-Paletuviers	na
Septembre	2018	37	10/09/2018	11/09/2018	19:00	20:00	19:00-20:00	MM	Anopheles	Anopheles darlingi	An. (Nys.) darlingi	1	f	MM1	CDPS	Trois-Paletuviers	na
Septembre	2018	37	10/09/2018	11/09/2018	19:00	20:00	19:00-20:00	MM	Anopheles	Anopheles darlingi	An. (Nys.) darlingi	1	f	MM1	CDPS	Trois-Paletuviers	na
Septembre	2018	37	10/09/2018	11/09/2018	20:00	21:00	20:00-21:00	MM	Coquillettidia	Coquillettidia albicosta	Cq. (Rhy.) albicosta	40	f	MM1	CDPS	Trois-Paletuviers	na
Septembre	2018	37	10/09/2018	11/09/2018	20:00	21:00	20:00-21:00	MM	Anopheles	Anopheles darlingi	An. (Nys.) darlingi	1	f	MM1	CDPS	Trois-Paletuviers	na
Septembre	2018	37	10/09/2018	11/09/2018	20:00	21:00	20:00-21:00	MM	Anopheles	Anopheles darlingi	An. (Nys.) darlingi	1	f	MM1	CDPS	Trois-Paletuviers	na
Septembre	2018	37	10/09/2018	11/09/2018	20:00	21:00	20:00-21:00	MM	Anopheles	Anopheles darlingi	An. (Nys.) darlingi	1	f	MM1	CDPS	Trois-Paletuviers	na
Septembre	2018	37	10/09/2018	11/09/2018	20:00	21:00	20:00-21:00	MM	Anopheles	Anopheles darlingi	An. (Nys.) darlingi	1	f	MM1	CDPS	Trois-Paletuviers	na
Septembre	2018	37	10/09/2018	11/09/2018	20:00	21:00	20:00-21:00	MM	Anopheles	Anopheles darlingi	An. (Nys.) darlingi	1	f	MM1	CDPS	Trois-Paletuviers	na
Septembre	2018	37	10/09/2018	11/09/2018	20:00	21:00	20:00-21:00	MM	Anopheles	Anopheles darlingi	An. (Nys.) darlingi	1	f	MM1	CDPS	Trois-Paletuviers	na
Septembre	2018	37	10/09/2018	11/09/2018	20:00	21:00	20:00-21:00	MM	Anopheles	Anopheles darlingi	An. (Nys.) darlingi	1	f	MM1	CDPS	Trois-Paletuviers	na
Septembre	2018	37	10/09/2018	11/09/2018	21:00	22:00	21:00-22:00	MM	Coquillettidia	Coquillettidia albicosta	Cq. (Rhy.) albicosta	23	f	MM1	CDPS	Trois-Paletuviers	na
Septembre	2018	37	10/09/2018	11/09/2018	21:00	22:00	21:00-22:00	MM	Anopheles	Anopheles darlingi	An. (Nys.) darlingi	1	f	MM1	CDPS	Trois-Paletuviers	na
Septembre	2018	37	10/09/2018	11/09/2018	21:00	22:00	21:00-22:00	MM	Anopheles	Anopheles darlingi	An. (Nys.) darlingi	1	f	MM1	CDPS	Trois-Paletuviers	na
Septembre	2018	37	10/09/2018	11/09/2018	21:00	22:00	21:00-22:00	MM	Anopheles	Anopheles darlingi	An. (Nys.) darlingi	1	f	MM1	CDPS	Trois-Paletuviers	na
Septembre	2018	37	10/09/2018	11/09/2018	21:00	22:00	21:00-22:00	MM	Anopheles	Anopheles darlingi	An. (Nys.) darlingi	1	f	MM1	CDPS	Trois-Paletuviers	na
Septembre	2018	37	10/09/2018	11/09/2018	21:00	22:00	21:00-22:00	MM	Anopheles	Anopheles darlingi	An. (Nys.) darlingi	1	f	MM1	CDPS	Trois-Paletuviers	na
Septembre	2018	37	10/09/2018	11/09/2018	21:00	22:00	21:00-22:00	MM	Anopheles	Anopheles darlingi	An. (Nys.) darlingi	1	f	MM1	CDPS	Trois-Paletuviers	na
Septembre	2018	37	10/09/2018	11/09/2018	22:00	23:00	22:00-23:00	MM	Coquillettidia	Coquillettidia albicosta	Cq. (Rhy.) albicosta	76	f	MM1	CDPS	Trois-Paletuviers	na
Septembre	2018	37	10/09/2018	11/09/2018	22:00	23:00	22:00-23:00	MM	Anopheles	Anopheles darlingi	An. (Nys.) darlingi	1	f	MM1	CDPS	Trois-Paletuviers	na
Septembre	2018	37	10/09/2018	11/09/2018	22:00	23:00	22:00-23:00	MM	Anopheles	Anopheles darlingi	An. (Nys.) darlingi	1	f	MM1	CDPS	Trois-Paletuviers	na
Septembre	2018	37	10/09/2018	11/09/2018	22:00	23:00	22:00-23:00	MM	Anopheles	Anopheles darlingi	An. (Nys.) darlingi	1	f	MM1	CDPS	Trois-Paletuviers	na
Septembre	2018	37	10/09/2018	11/09/2018	22:00	23:00	22:00-23:00	MM	Anopheles	Anopheles darlingi	An. (Nys.) darlingi	1	f	MM1	CDPS	Trois-Paletuviers	na
Septembre	2018	37	10/09/2018	11/09/2018	22:00	23:00	22:00-23:00	MM	Anopheles	Anopheles darlingi	An. (Nys.) darlingi	1	f	MM1	CDPS	Trois-Paletuviers	na
Septembre	2018	37	10/09/2018	11/09/2018	22:00	23:00	22:00-23:00	MM	Anopheles	Anopheles darlingi	An. (Nys.) darlingi	1	f	MM1	CDPS	Trois-Paletuviers	na
Septembre	2018	37	10/09/2018	11/09/2018	22:00	23:00	22:00-23:00	MM	Anopheles	Anopheles darlingi	An. (Nys.) darlingi	1	f	MM1	CDPS	Trois-Paletuviers	na
Septembre	2018	37	10/09/2018	11/09/2018	23:00	00:00	23:00-00:00	MM	Coquillettidia	Coquillettidia albicosta	Cq. (Rhy.) albicosta	51	f	MM1	CDPS	Trois-Paletuviers	na
Septembre	2018	37	10/09/2018	11/09/2018	23:00	00:00	23:00-00:00	MM	Anopheles	Anopheles darlingi	An. (Nys.) darlingi	1	f	MM1	CDPS	Trois-Paletuviers	na
Septembre	2018	37	10/09/2018	11/09/2018	23:00	00:00	23:00-00:00	MM	Anopheles	Anopheles darlingi	An. (Nys.) darlingi	1	f	MM1	CDPS	Trois-Paletuviers	na
Septembre	2018	37	10/09/2018	11/09/2018	23:00	00:00	23:00-00:00	MM	Anopheles	Anopheles darlingi	An. (Nys.) darlingi	1	f	MM1	CDPS	Trois-Paletuviers	na
Septembre	2018	37	10/09/2018	11/09/2018	23:00	00:00	23:00-00:00	MM	Anopheles	Anopheles darlingi	An. (Nys.) darlingi	1	f	MM1	CDPS	Trois-Paletuviers	na
Septembre	2018	37	10/09/2018	11/09/2018	23:00	00:00	23:00-00:00	MM	Anopheles	Anopheles darlingi	An. (Nys.) darlingi	1	f	MM1	CDPS	Trois-Paletuviers	na
Septembre	2018	37	10/09/2018	11/09/2018	23:00	00:00	23:00-00:00	MM	Anopheles	Anopheles darlingi	An. (Nys.) darlingi	1	f	MM1	CDPS	Trois-Paletuviers	na
Septembre	2018	37	10/09/2018	11/09/2018	00:00	03:00	00:00-03:00	MM	Coquillettidia	Coquillettidia albicosta	Cq. (Rhy.) albicosta	82	f	MM1	CDPS	Trois-Paletuviers	na
Septembre	2018	37	10/09/2018	11/09/2018	00:00	03:00	00:00-03:00	MM	Anopheles	Anopheles darlingi	An. (Nys.) darlingi	1	f	MM1	CDPS	Trois-Paletuviers	na
Septembre	2018	37	10/09/2018	11/09/2018	00:00	03:00	00:00-03:00	MM	Anopheles	Anopheles darlingi	An. (Nys.) darlingi	1	f	MM1	CDPS	Trois-Paletuviers	na
Septembre	2018	37	10/09/2018	11/09/2018	00:00	03:00	00:00-03:00	MM	Anopheles	Anopheles darlingi	An. (Nys.) darlingi	1	f	MM1	CDPS	Trois-Paletuviers	na
Septembre	2018	37	10/09/2018	11/09/2018	00:00	03:00	00:00-03:00	MM	Anopheles	Anopheles darlingi	An. (Nys.) darlingi	1	f	MM1	CDPS	Trois-Paletuviers	na
Septembre	2018	37	10/09/2018	11/09/2018	00:00	03:00	00:00-03:00	MM	Anopheles	Anopheles darlingi	An. (Nys.) darlingi	1	f	MM1	CDPS	Trois-Paletuviers	na
Septembre	2018	37	10/09/2018	11/09/2018	00:00	03:00	00:00-03:00	MM	Anopheles	Anopheles darlingi	An. (Nys.) darlingi	1	f	MM1	CDPS	Trois-Paletuviers	na
Septembre	2018	37	10/09/2018	11/09/2018	00:00	03:00	00:00-03:00	MM	Anopheles	Anopheles darlingi	An. (Nys.) darlingi	1	f	MM1	CDPS	Trois-Paletuviers	na
Septembre	2018	37	10/09/2018	11/09/2018	00:00	03:00	00:00-03:00	MM	Anopheles	Anopheles darlingi	An. (Nys.) darlingi	1	f	MM1	CDPS	Trois-Paletuviers	na
Septembre	2018	37	10/09/2018	11/09/2018	00:00	03:00	00:00-03:00	MM	Anopheles	Anopheles darlingi	An. (Nys.) darlingi	1	f	MM1	CDPS	Trois-Paletuviers	na
Septembre	2018	37	10/09/2018	11/09/2018	00:00	03:00	00:00-03:00	MM	Anopheles	Anopheles darlingi	An. (Nys.) darlingi	1	f	MM1	CDPS	Trois-Paletuviers	na
Septembre	2018	37	10/09/2018	11/09/2018	00:00	03:00	00:00-03:00	MM	Anopheles	Anopheles darlingi	An. (Nys.) darlingi	1	f	MM1	CDPS	Trois-Paletuviers	na
Septembre	2018	37	10/09/2018	11/09/2018	00:00	03:00	00:00-03:00	MM	Anopheles	Anopheles darlingi	An. (Nys.) darlingi	1	f	MM1	CDPS	Trois-Paletuviers	na
Septembre	2018	37	10/09/2018	11/09/2018	00:00	03:00	00:00-03:00	MM	Anopheles	Anopheles darlingi	An. (Nys.) darlingi	1	f	MM1	CDPS	Trois-Paletuviers	na
Septembre	2018	37	10/09/2018	11/09/2018	00:00	03:00	00:00-03:00	MM	Anopheles	Anopheles darlingi	An. (Nys.) darlingi	1	f	MM1	CDPS	Trois-Paletuviers	na
Septembre	2018	37	10/09/2018	11/09/2018	00:00	03:00	00:00-03:00	MM	Anopheles	Anopheles darlingi	An. (Nys.) darlingi	1	f	MM1	CDPS	Trois-Paletuviers	na
Septembre	2018	37	10/09/2018	11/09/2018	00:00	03:00	00:00-03:00	MM	Anopheles	Anopheles darlingi	An. (Nys.) darlingi	1	f	MM1	CDPS	Trois-Paletuviers	na
Septembre	2018	37	10/09/2018	11/09/2018	00:00	03:00	00:00-03:00	MM	Anopheles	Anopheles darlingi	An. (Nys.) darlingi	1	f	MM1	CDPS	Trois-Paletuviers	na
Septembre	2018	37	10/09/2018	11/09/2018	03:00	05:00	03:00-05:00	MM	Coquillettidia	Coquillettidia albicosta	Cq. (Rhy.) albicosta	11	f	MM1	CDPS	Trois-Paletuviers	na
Septembre	2018	37	10/09/2018	11/09/2018	03:00	05:00	03:00-05:00	MM	Coquillettidia	Coquillettidia venezuelensis	Cq. (Rhy.) venezuelensis	2	f	MM1	CDPS	Trois-Paletuviers	na
Septembre	2018	37	10/09/2018	11/09/2018	03:00	05:00	03:00-05:00	MM	Anopheles	Anopheles darlingi	An. (Nys.) darlingi	1	f	MM1	CDPS	Trois-Paletuviers	na
Septembre	2018	37	10/09/2018	11/09/2018	03:00	05:00	03:00-05:00	MM	Anopheles	Anopheles darlingi	An. (Nys.) darlingi	1	f	MM1	CDPS	Trois-Paletuviers	na
Septembre	2018	37	10/09/2018	11/09/2018	05:00	06:00	05:00-06:00	MM	Coquillettidia	Coquillettidia albicosta	Cq. (Rhy.) albicosta	47	f	MM1	CDPS	Trois-Paletuviers	na
Septembre	2018	37	10/09/2018	11/09/2018	05:00	06:00	05:00-06:00	MM	Anopheles	Anopheles darlingi	An. (Nys.) darlingi	1	f	MM1	CDPS	Trois-Paletuviers	na
Septembre	2018	37	10/09/2018	11/09/2018	05:00	06:00	05:00-06:00	MM	Anopheles	Anopheles darlingi	An. (Nys.) darlingi	1	f	MM1	CDPS	Trois-Paletuviers	na
Septembre	2018	37	10/09/2018	11/09/2018	05:00	06:00	05:00-06:00	MM	Anopheles	Anopheles darlingi	An. (Nys.) darlingi	1	f	MM1	CDPS	Trois-Paletuviers	na
Septembre	2018	37	10/09/2018	11/09/2018	05:00	06:00	05:00-06:00	MM	Anopheles	Anopheles darlingi	An. (Nys.) darlingi	1	f	MM1	CDPS	Trois-Paletuviers	na
Septembre	2018	37	10/09/2018	11/09/2018	05:00	06:00	05:00-06:00	MM	Anopheles	Anopheles darlingi	An. (Nys.) darlingi	1	f	MM1	CDPS	Trois-Paletuviers	na
Septembre	2018	37	10/09/2018	11/09/2018	06:00	07:00	06:00-07:00	MM	Coquillettidia	Coquillettidia albicosta	Cq. (Rhy.) albicosta	20	f	MM1	CDPS	Trois-Paletuviers	na
Septembre	2018	37	10/09/2018	11/09/2018	06:00	07:00	06:00-07:00	MM	Anopheles	Anopheles darlingi	An. (Nys.) darlingi	1	f	MM1	CDPS	Trois-Paletuviers	na
Septembre	2018	37	10/09/2018	11/09/2018	06:00	07:00	06:00-07:00	MM	Anopheles	Anopheles darlingi	An. (Nys.) darlingi	1	f	MM1	CDPS	Trois-Paletuviers	na
Septembre	2018	37	10/09/2018	11/09/2018	06:00	07:00	06:00-07:00	MM	Anopheles	Anopheles darlingi	An. (Nys.) darlingi	1	f	MM1	CDPS	Trois-Paletuviers	na
Septembre	2018	37	11/09/2018	12/09/2018	18:00	19:00	18:00-19:00	MM	Coquillettidia	Coquillettidia venezuelensis	Cq. (Rhy.) venezuelensis	1	f	MM1	CDPS	Trois-Paletuviers	na
Septembre	2018	37	11/09/2018	12/09/2018	18:00	19:00	18:00-19:00	MM	Coquillettidia	Coquillettidia albicosta	Cq. (Rhy.) albicosta	5	f	MM1	CDPS	Trois-Paletuviers	na
Septembre	2018	37	11/09/2018	12/09/2018	18:00	19:00	18:00-19:00	MM	Anopheles	Anopheles darlingi	An. (Nys.) darlingi	1	f	MM1	CDPS	Trois-Paletuviers	na
Septembre	2018	37	11/09/2018	12/09/2018	19:00	20:00	19:00-20:00	MM	Coquillettidia	Coquillettidia albicosta	Cq. (Rhy.) albicosta	4	f	MM1	CDPS	Trois-Paletuviers	na
Septembre	2018	37	11/09/2018	12/09/2018	19:00	20:00	19:00-20:00	MM	Anopheles	Anopheles darlingi	An. (Nys.) darlingi	1	f	MM1	CDPS	Trois-Paletuviers	na
Septembre	2018	37	11/09/2018	12/09/2018	19:00	20:00	19:00-20:00	MM	Anopheles	Anopheles darlingi	An. (Nys.) darlingi	1	f	MM1	CDPS	Trois-Paletuviers	na
Septembre	2018	37	11/09/2018	12/09/2018	19:00	20:00	19:00-20:00	MM	Anopheles	Anopheles darlingi	An. (Nys.) darlingi	1	f	MM1	CDPS	Trois-Paletuviers	na
Septembre	2018	37	11/09/2018	12/09/2018	19:00	20:00	19:00-20:00	MM	Anopheles	Anopheles darlingi	An. (Nys.) darlingi	1	f	MM1	CDPS	Trois-Paletuviers	na
Septembre	2018	37	11/09/2018	12/09/2018	20:00	21:00	20:00-21:00	MM	Coquillettidia	Coquillettidia albicosta	Cq. (Rhy.) albicosta	3	f	MM1	CDPS	Trois-Paletuviers	na
Septembre	2018	37	11/09/2018	12/09/2018	20:00	21:00	20:00-21:00	MM	Anopheles	Anopheles darlingi	An. (Nys.) darlingi	1	f	MM1	CDPS	Trois-Paletuviers	na
Septembre	2018	37	11/09/2018	12/09/2018	21:00	22:00	21:00-22:00	MM	Anopheles	Anopheles darlingi	An. (Nys.) darlingi	1	f	MM1	CDPS	Trois-Paletuviers	na
Septembre	2018	37	11/09/2018	12/09/2018	21:00	22:00	21:00-22:00	MM	Coquillettidia	Coquillettidia albicosta	Cq. (Rhy.) albicosta	1	f	MM1	CDPS	Trois-Paletuviers	na
Septembre	2018	37	11/09/2018	12/09/2018	22:00	23:00	22:00-23:00	MM	Coquillettidia	Coquillettidia albicosta	Cq. (Rhy.) albicosta	3	f	MM1	CDPS	Trois-Paletuviers	na
Septembre	2018	37	11/09/2018	12/09/2018	22:00	23:00	22:00-23:00	MM	Anopheles	Anopheles darlingi	An. (Nys.) darlingi	1	f	MM1	CDPS	Trois-Paletuviers	na
Septembre	2018	37	11/09/2018	12/09/2018	22:00	23:00	22:00-23:00	MM	Anopheles	Anopheles darlingi	An. (Nys.) darlingi	1	f	MM1	CDPS	Trois-Paletuviers	na
Septembre	2018	37	11/09/2018	12/09/2018	22:00	23:00	22:00-23:00	MM	Anopheles	Anopheles darlingi	An. (Nys.) darlingi	1	f	MM1	CDPS	Trois-Paletuviers	na
Septembre	2018	37	11/09/2018	12/09/2018	22:00	23:00	22:00-23:00	MM	Anopheles	Anopheles darlingi	An. (Nys.) darlingi	1	f	MM1	CDPS	Trois-Paletuviers	na
Septembre	2018	37	11/09/2018	12/09/2018	22:00	23:00	22:00-23:00	MM	Anopheles	Anopheles darlingi	An. (Nys.) darlingi	1	f	MM1	CDPS	Trois-Paletuviers	na
Septembre	2018	37	11/09/2018	12/09/2018	22:00	23:00	22:00-23:00	MM	Anopheles	Anopheles darlingi	An. (Nys.) darlingi	1	f	MM1	CDPS	Trois-Paletuviers	na
Septembre	2018	37	11/09/2018	12/09/2018	22:00	23:00	22:00-23:00	MM	Anopheles	Anopheles darlingi	An. (Nys.) darlingi	1	f	MM1	CDPS	Trois-Paletuviers	na
Septembre	2018	37	11/09/2018	12/09/2018	22:00	23:00	22:00-23:00	MM	Anopheles	Anopheles darlingi	An. (Nys.) darlingi	1	f	MM1	CDPS	Trois-Paletuviers	na
Septembre	2018	37	11/09/2018	12/09/2018	22:00	23:00	22:00-23:00	MM	Anopheles	Anopheles darlingi	An. (Nys.) darlingi	1	f	MM1	CDPS	Trois-Paletuviers	na
Septembre	2018	37	11/09/2018	12/09/2018	22:00	23:00	22:00-23:00	MM	Anopheles	Anopheles darlingi	An. (Nys.) darlingi	1	f	MM1	CDPS	Trois-Paletuviers	na
Septembre	2018	37	11/09/2018	12/09/2018	23:00	00:00	23:00-00:00	MM	Coquillettidia	Coquillettidia albicosta	Cq. (Rhy.) albicosta	5	f	MM1	CDPS	Trois-Paletuviers	na
Septembre	2018	37	11/09/2018	12/09/2018	23:00	00:00	23:00-00:00	MM	Anopheles	Anopheles darlingi	An. (Nys.) darlingi	1	f	MM1	CDPS	Trois-Paletuviers	na
Septembre	2018	37	11/09/2018	12/09/2018	23:00	00:00	23:00-00:00	MM	Anopheles	Anopheles darlingi	An. (Nys.) darlingi	1	f	MM1	CDPS	Trois-Paletuviers	na
Septembre	2018	37	11/09/2018	12/09/2018	23:00	00:00	23:00-00:00	MM	Anopheles	Anopheles darlingi	An. (Nys.) darlingi	1	f	MM1	CDPS	Trois-Paletuviers	na
Septembre	2018	37	11/09/2018	12/09/2018	23:00	00:00	23:00-00:00	MM	Anopheles	Anopheles darlingi	An. (Nys.) darlingi	1	f	MM1	CDPS	Trois-Paletuviers	na
Septembre	2018	37	11/09/2018	12/09/2018	23:00	00:00	23:00-00:00	MM	Anopheles	Anopheles darlingi	An. (Nys.) darlingi	1	f	MM1	CDPS	Trois-Paletuviers	na
Septembre	2018	37	11/09/2018	12/09/2018	00:00	03:00	00:00-03:00	MM	Coquillettidia	Coquillettidia albicosta	Cq. (Rhy.) albicosta	6	f	MM1	CDPS	Trois-Paletuviers	na
Septembre	2018	37	11/09/2018	12/09/2018	00:00	03:00	00:00-03:00	MM	Anopheles	Anopheles darlingi	An. (Nys.) darlingi	1	f	MM1	CDPS	Trois-Paletuviers	na
Septembre	2018	37	11/09/2018	12/09/2018	00:00	03:00	00:00-03:00	MM	Anopheles	Anopheles darlingi	An. (Nys.) darlingi	1	f	MM1	CDPS	Trois-Paletuviers	na
Septembre	2018	37	11/09/2018	12/09/2018	00:00	03:00	00:00-03:00	MM	Anopheles	Anopheles darlingi	An. (Nys.) darlingi	1	f	MM1	CDPS	Trois-Paletuviers	na
Septembre	2018	37	11/09/2018	12/09/2018	00:00	03:00	00:00-03:00	MM	Anopheles	Anopheles darlingi	An. (Nys.) darlingi	1	f	MM1	CDPS	Trois-Paletuviers	na
Septembre	2018	37	11/09/2018	12/09/2018	00:00	03:00	00:00-03:00	MM	Anopheles	Anopheles darlingi	An. (Nys.) darlingi	1	f	MM1	CDPS	Trois-Paletuviers	na
Septembre	2018	37	11/09/2018	12/09/2018	00:00	03:00	00:00-03:00	MM	Anopheles	Anopheles darlingi	An. (Nys.) darlingi	1	f	MM1	CDPS	Trois-Paletuviers	na
Septembre	2018	37	11/09/2018	12/09/2018	00:00	03:00	00:00-03:00	MM	Anopheles	Anopheles darlingi	An. (Nys.) darlingi	1	f	MM1	CDPS	Trois-Paletuviers	na
Septembre	2018	37	11/09/2018	12/09/2018	00:00	03:00	00:00-03:00	MM	Anopheles	Anopheles darlingi	An. (Nys.) darlingi	1	f	MM1	CDPS	Trois-Paletuviers	na
Septembre	2018	37	11/09/2018	12/09/2018	00:00	03:00	00:00-03:00	MM	Anopheles	Anopheles darlingi	An. (Nys.) darlingi	1	f	MM1	CDPS	Trois-Paletuviers	na
Septembre	2018	37	11/09/2018	12/09/2018	00:00	03:00	00:00-03:00	MM	Anopheles	Anopheles darlingi	An. (Nys.) darlingi	1	f	MM1	CDPS	Trois-Paletuviers	na
Septembre	2018	37	11/09/2018	12/09/2018	00:00	03:00	00:00-03:00	MM	Anopheles	Anopheles darlingi	An. (Nys.) darlingi	1	f	MM1	CDPS	Trois-Paletuviers	na
Septembre	2018	37	11/09/2018	12/09/2018	00:00	03:00	00:00-03:00	MM	Anopheles	Anopheles darlingi	An. (Nys.) darlingi	1	f	MM1	CDPS	Trois-Paletuviers	na
Septembre	2018	37	11/09/2018	12/09/2018	00:00	03:00	00:00-03:00	MM	Anopheles	Anopheles darlingi	An. (Nys.) darlingi	1	f	MM1	CDPS	Trois-Paletuviers	na
Septembre	2018	37	11/09/2018	12/09/2018	00:00	03:00	00:00-03:00	MM	Anopheles	Anopheles darlingi	An. (Nys.) darlingi	1	f	MM1	CDPS	Trois-Paletuviers	na
Septembre	2018	37	11/09/2018	12/09/2018	00:00	03:00	00:00-03:00	MM	Anopheles	Anopheles darlingi	An. (Nys.) darlingi	1	f	MM1	CDPS	Trois-Paletuviers	na
Septembre	2018	37	11/09/2018	12/09/2018	00:00	03:00	00:00-03:00	MM	Anopheles	Anopheles darlingi	An. (Nys.) darlingi	1	f	MM1	CDPS	Trois-Paletuviers	na
Septembre	2018	37	11/09/2018	12/09/2018	00:00	03:00	00:00-03:00	MM	Anopheles	Anopheles darlingi	An. (Nys.) darlingi	1	f	MM1	CDPS	Trois-Paletuviers	na
Septembre	2018	37	11/09/2018	12/09/2018	00:00	03:00	00:00-03:00	MM	Anopheles	Anopheles darlingi	An. (Nys.) darlingi	1	f	MM1	CDPS	Trois-Paletuviers	na
Septembre	2018	37	11/09/2018	12/09/2018	00:00	03:00	00:00-03:00	MM	Anopheles	Anopheles darlingi	An. (Nys.) darlingi	1	f	MM1	CDPS	Trois-Paletuviers	na
Septembre	2018	37	11/09/2018	12/09/2018	00:00	03:00	00:00-03:00	MM	Anopheles	Anopheles darlingi	An. (Nys.) darlingi	1	f	MM1	CDPS	Trois-Paletuviers	na
Septembre	2018	37	11/09/2018	12/09/2018	00:00	03:00	00:00-03:00	MM	Anopheles	Anopheles darlingi	An. (Nys.) darlingi	1	f	MM1	CDPS	Trois-Paletuviers	na
Septembre	2018	37	11/09/2018	12/09/2018	03:00	05:00	03:00-05:00	MM	Coquillettidia	Coquillettidia albicosta	Cq. (Rhy.) albicosta	26	f	MM1	CDPS	Trois-Paletuviers	na
Septembre	2018	37	11/09/2018	12/09/2018	03:00	05:00	03:00-05:00	MM	Anopheles	Anopheles darlingi	An. (Nys.) darlingi	1	f	MM1	CDPS	Trois-Paletuviers	na
Septembre	2018	37	11/09/2018	12/09/2018	03:00	05:00	03:00-05:00	MM	Anopheles	Anopheles darlingi	An. (Nys.) darlingi	1	f	MM1	CDPS	Trois-Paletuviers	na
Septembre	2018	37	11/09/2018	12/09/2018	03:00	05:00	03:00-05:00	MM	Anopheles	Anopheles darlingi	An. (Nys.) darlingi	1	f	MM1	CDPS	Trois-Paletuviers	na
Septembre	2018	37	11/09/2018	12/09/2018	03:00	05:00	03:00-05:00	MM	Anopheles	Anopheles darlingi	An. (Nys.) darlingi	1	f	MM1	CDPS	Trois-Paletuviers	na
Septembre	2018	37	11/09/2018	12/09/2018	03:00	05:00	03:00-05:00	MM	Anopheles	Anopheles darlingi	An. (Nys.) darlingi	1	f	MM1	CDPS	Trois-Paletuviers	na
Septembre	2018	37	11/09/2018	12/09/2018	03:00	05:00	03:00-05:00	MM	Anopheles	Anopheles darlingi	An. (Nys.) darlingi	1	f	MM1	CDPS	Trois-Paletuviers	na
Septembre	2018	37	11/09/2018	12/09/2018	05:00	06:00	05:00-06:00	MM	Anopheles	Anopheles darlingi	An. (Nys.) darlingi	1	f	MM1	CDPS	Trois-Paletuviers	na
Septembre	2018	37	11/09/2018	12/09/2018	05:00	06:00	05:00-06:00	MM	Anopheles	Anopheles darlingi	An. (Nys.) darlingi	1	f	MM1	CDPS	Trois-Paletuviers	na
Septembre	2018	37	11/09/2018	12/09/2018	05:00	06:00	05:00-06:00	MM	Anopheles	Anopheles darlingi	An. (Nys.) darlingi	1	f	MM1	CDPS	Trois-Paletuviers	na
Septembre	2018	37	11/09/2018	12/09/2018	05:00	06:00	05:00-06:00	MM	Anopheles	Anopheles darlingi	An. (Nys.) darlingi	1	f	MM1	CDPS	Trois-Paletuviers	na
Septembre	2018	37	11/09/2018	12/09/2018	05:00	06:00	05:00-06:00	MM	Anopheles	Anopheles darlingi	An. (Nys.) darlingi	1	f	MM1	CDPS	Trois-Paletuviers	na
Septembre	2018	37	11/09/2018	12/09/2018	05:00	06:00	05:00-06:00	MM	Anopheles	Anopheles darlingi	An. (Nys.) darlingi	1	f	MM1	CDPS	Trois-Paletuviers	na
Septembre	2018	37	11/09/2018	12/09/2018	05:00	06:00	05:00-06:00	MM	Anopheles	Anopheles darlingi	An. (Nys.) darlingi	1	f	MM1	CDPS	Trois-Paletuviers	na
Septembre	2018	37	11/09/2018	12/09/2018	05:00	06:00	05:00-06:00	MM	Anopheles	Anopheles darlingi	An. (Nys.) darlingi	1	f	MM1	CDPS	Trois-Paletuviers	na
Septembre	2018	37	11/09/2018	12/09/2018	05:00	06:00	05:00-06:00	MM	Anopheles	Anopheles darlingi	An. (Nys.) darlingi	1	f	MM1	CDPS	Trois-Paletuviers	na
Septembre	2018	37	11/09/2018	12/09/2018	05:00	06:00	05:00-06:00	MM	Anopheles	Anopheles darlingi	An. (Nys.) darlingi	1	f	MM1	CDPS	Trois-Paletuviers	na
Septembre	2018	37	11/09/2018	12/09/2018	05:00	06:00	05:00-06:00	MM	Anopheles	Anopheles darlingi	An. (Nys.) darlingi	1	f	MM1	CDPS	Trois-Paletuviers	na
Septembre	2018	37	11/09/2018	12/09/2018	05:00	06:00	05:00-06:00	MM	Anopheles	Anopheles darlingi	An. (Nys.) darlingi	1	f	MM1	CDPS	Trois-Paletuviers	na
Septembre	2018	37	11/09/2018	12/09/2018	05:00	06:00	05:00-06:00	MM	Anopheles	Anopheles darlingi	An. (Nys.) darlingi	1	f	MM1	CDPS	Trois-Paletuviers	na
Septembre	2018	37	11/09/2018	12/09/2018	05:00	06:00	05:00-06:00	MM	Anopheles	Anopheles darlingi	An. (Nys.) darlingi	1	f	MM1	CDPS	Trois-Paletuviers	na
Septembre	2018	37	11/09/2018	12/09/2018	05:00	06:00	05:00-06:00	MM	Anopheles	Anopheles darlingi	An. (Nys.) darlingi	1	f	MM1	CDPS	Trois-Paletuviers	na
Septembre	2018	37	11/09/2018	12/09/2018	05:00	06:00	05:00-06:00	MM	Anopheles	Anopheles darlingi	An. (Nys.) darlingi	1	f	MM1	CDPS	Trois-Paletuviers	na
Septembre	2018	37	11/09/2018	12/09/2018	05:00	06:00	05:00-06:00	MM	Coquillettidia	Coquillettidia albicosta	Cq. (Rhy.) albicosta	45	f	MM1	CDPS	Trois-Paletuviers	na
Septembre	2018	37	11/09/2018	12/09/2018	06:00	07:00	06:00-07:00	MM	Coquillettidia	Coquillettidia albicosta	Cq. (Rhy.) albicosta	6	f	MM1	CDPS	Trois-Paletuviers	na
Septembre	2018	37	11/09/2018	12/09/2018	06:00	07:00	06:00-07:00	MM	Anopheles	Anopheles darlingi	An. (Nys.) darlingi	1	f	MM1	CDPS	Trois-Paletuviers	na
Septembre	2018	37	11/09/2018	12/09/2018	06:00	07:00	06:00-07:00	MM	Anopheles	Anopheles darlingi	An. (Nys.) darlingi	1	f	MM1	CDPS	Trois-Paletuviers	na
Septembre	2018	37	12/09/2018	13/09/2018	18:00	19:00	18:00-19:00	MM	Anopheles	Anopheles darlingi	An. (Nys.) darlingi	1	f	MM2	CDPS	Trois-Paletuviers	na
Septembre	2018	37	12/09/2018	13/09/2018	18:00	19:00	18:00-19:00	MM	Anopheles	Anopheles darlingi	An. (Nys.) darlingi	1	f	MM2	CDPS	Trois-Paletuviers	na
Septembre	2018	37	12/09/2018	13/09/2018	18:00	19:00	18:00-19:00	MM	Anopheles	Anopheles darlingi	An. (Nys.) darlingi	1	f	MM2	CDPS	Trois-Paletuviers	na
Septembre	2018	37	12/09/2018	13/09/2018	18:00	19:00	18:00-19:00	MM	Anopheles	Anopheles darlingi	An. (Nys.) darlingi	1	f	MM2	CDPS	Trois-Paletuviers	na
Septembre	2018	37	12/09/2018	13/09/2018	18:00	19:00	18:00-19:00	MM	Anopheles	Anopheles darlingi	An. (Nys.) darlingi	1	f	MM2	CDPS	Trois-Paletuviers	na
Septembre	2018	37	12/09/2018	13/09/2018	18:00	19:00	18:00-19:00	MM	Anopheles	Anopheles darlingi	An. (Nys.) darlingi	1	f	MM2	CDPS	Trois-Paletuviers	na
Septembre	2018	37	12/09/2018	13/09/2018	18:00	19:00	18:00-19:00	MM	Anopheles	Anopheles darlingi	An. (Nys.) darlingi	1	f	MM2	CDPS	Trois-Paletuviers	na
Septembre	2018	37	12/09/2018	13/09/2018	19:00	20:00	19:00-20:00	MM	Anopheles	Anopheles darlingi	An. (Nys.) darlingi	1	f	MM2	CDPS	Trois-Paletuviers	na
Septembre	2018	37	12/09/2018	13/09/2018	19:00	20:00	19:00-20:00	MM	Anopheles	Anopheles darlingi	An. (Nys.) darlingi	1	f	MM2	CDPS	Trois-Paletuviers	na
Septembre	2018	37	12/09/2018	13/09/2018	19:00	20:00	19:00-20:00	MM	Anopheles	Anopheles darlingi	An. (Nys.) darlingi	1	f	MM2	CDPS	Trois-Paletuviers	na
Septembre	2018	37	12/09/2018	13/09/2018	19:00	20:00	19:00-20:00	MM	Coquillettidia	Coquillettidia albicosta	Cq. (Rhy.) albicosta	6	f	MM2	CDPS	Trois-Paletuviers	na
Septembre	2018	37	12/09/2018	13/09/2018	20:00	21:00	20:00-21:00	MM	Anopheles	Anopheles darlingi	An. (Nys.) darlingi	1	f	MM2	CDPS	Trois-Paletuviers	na
Septembre	2018	37	12/09/2018	13/09/2018	20:00	21:00	20:00-21:00	MM	Anopheles	Anopheles darlingi	An. (Nys.) darlingi	1	f	MM2	CDPS	Trois-Paletuviers	na
Septembre	2018	37	12/09/2018	13/09/2018	21:00	22:00	21:00-22:00	MM	Anopheles	Anopheles darlingi	An. (Nys.) darlingi	1	f	MM2	CDPS	Trois-Paletuviers	na
Septembre	2018	37	12/09/2018	13/09/2018	21:00	22:00	21:00-22:00	MM	Anopheles	Anopheles darlingi	An. (Nys.) darlingi	1	f	MM2	CDPS	Trois-Paletuviers	na
Septembre	2018	37	12/09/2018	13/09/2018	21:00	22:00	21:00-22:00	MM	Anopheles	Anopheles darlingi	An. (Nys.) darlingi	1	f	MM2	CDPS	Trois-Paletuviers	na
Septembre	2018	37	12/09/2018	13/09/2018	21:00	22:00	21:00-22:00	MM	Coquillettidia	Coquillettidia albicosta	Cq. (Rhy.) albicosta	1	f	MM2	CDPS	Trois-Paletuviers	na
Septembre	2018	37	12/09/2018	13/09/2018	22:00	23:00	22:00-23:00	MM	Coquillettidia	Coquillettidia albicosta	Cq. (Rhy.) albicosta	3	f	MM2	CDPS	Trois-Paletuviers	na
Septembre	2018	37	12/09/2018	13/09/2018	22:00	23:00	22:00-23:00	MM	Anopheles	Anopheles darlingi	An. (Nys.) darlingi	1	f	MM2	CDPS	Trois-Paletuviers	na
Septembre	2018	37	12/09/2018	13/09/2018	22:00	23:00	22:00-23:00	MM	Anopheles	Anopheles darlingi	An. (Nys.) darlingi	1	f	MM2	CDPS	Trois-Paletuviers	na
Septembre	2018	37	12/09/2018	13/09/2018	22:00	23:00	22:00-23:00	MM	Anopheles	Anopheles darlingi	An. (Nys.) darlingi	1	f	MM2	CDPS	Trois-Paletuviers	na
Septembre	2018	37	12/09/2018	13/09/2018	22:00	23:00	22:00-23:00	MM	Anopheles	Anopheles darlingi	An. (Nys.) darlingi	1	f	MM2	CDPS	Trois-Paletuviers	na
Septembre	2018	37	12/09/2018	13/09/2018	23:00	00:00	23:00-00:00	MM	Anopheles	Anopheles darlingi	An. (Nys.) darlingi	1	f	MM2	CDPS	Trois-Paletuviers	na
Septembre	2018	37	12/09/2018	13/09/2018	23:00	00:00	23:00-00:00	MM	Anopheles	Anopheles darlingi	An. (Nys.) darlingi	1	f	MM2	CDPS	Trois-Paletuviers	na
Septembre	2018	37	12/09/2018	13/09/2018	23:00	00:00	23:00-00:00	MM	Anopheles	Anopheles darlingi	An. (Nys.) darlingi	1	f	MM2	CDPS	Trois-Paletuviers	na
Septembre	2018	37	12/09/2018	13/09/2018	23:00	00:00	23:00-00:00	MM	Anopheles	Anopheles darlingi	An. (Nys.) darlingi	1	f	MM2	CDPS	Trois-Paletuviers	na
Septembre	2018	37	12/09/2018	13/09/2018	23:00	00:00	23:00-00:00	MM	Coquillettidia	Coquillettidia albicosta	Cq. (Rhy.) albicosta	2	f	MM2	CDPS	Trois-Paletuviers	na
Septembre	2018	37	12/09/2018	13/09/2018	00:00	03:00	00:00-03:00	MM	Anopheles	Anopheles darlingi	An. (Nys.) darlingi	1	f	MM2	CDPS	Trois-Paletuviers	na
Septembre	2018	37	12/09/2018	13/09/2018	00:00	03:00	00:00-03:00	MM	Anopheles	Anopheles darlingi	An. (Nys.) darlingi	1	f	MM2	CDPS	Trois-Paletuviers	na
Septembre	2018	37	12/09/2018	13/09/2018	00:00	03:00	00:00-03:00	MM	Anopheles	Anopheles darlingi	An. (Nys.) darlingi	1	f	MM2	CDPS	Trois-Paletuviers	na
Septembre	2018	37	12/09/2018	13/09/2018	00:00	03:00	00:00-03:00	MM	Anopheles	Anopheles darlingi	An. (Nys.) darlingi	1	f	MM2	CDPS	Trois-Paletuviers	na
Septembre	2018	37	12/09/2018	13/09/2018	00:00	03:00	00:00-03:00	MM	Anopheles	Anopheles darlingi	An. (Nys.) darlingi	1	f	MM2	CDPS	Trois-Paletuviers	na
Septembre	2018	37	12/09/2018	13/09/2018	00:00	03:00	00:00-03:00	MM	Anopheles	Anopheles darlingi	An. (Nys.) darlingi	1	f	MM2	CDPS	Trois-Paletuviers	na
Septembre	2018	37	12/09/2018	13/09/2018	00:00	03:00	00:00-03:00	MM	Coquillettidia	Coquillettidia albicosta	Cq. (Rhy.) albicosta	3	f	MM2	CDPS	Trois-Paletuviers	na
Septembre	2018	37	12/09/2018	13/09/2018	03:00	05:00	03:00-05:00	MM	Coquillettidia	Coquillettidia albicosta	Cq. (Rhy.) albicosta	4	f	MM2	CDPS	Trois-Paletuviers	na
Septembre	2018	37	12/09/2018	13/09/2018	03:00	05:00	03:00-05:00	MM	Anopheles	Anopheles darlingi	An. (Nys.) darlingi	1	f	MM2	CDPS	Trois-Paletuviers	na
Septembre	2018	37	12/09/2018	13/09/2018	03:00	05:00	03:00-05:00	MM	Anopheles	Anopheles darlingi	An. (Nys.) darlingi	1	f	MM2	CDPS	Trois-Paletuviers	na
Septembre	2018	37	12/09/2018	13/09/2018	03:00	05:00	03:00-05:00	MM	Anopheles	Anopheles darlingi	An. (Nys.) darlingi	1	f	MM2	CDPS	Trois-Paletuviers	na
Septembre	2018	37	12/09/2018	13/09/2018	03:00	05:00	03:00-05:00	MM	Anopheles	Anopheles darlingi	An. (Nys.) darlingi	1	f	MM2	CDPS	Trois-Paletuviers	na
Septembre	2018	37	12/09/2018	13/09/2018	05:00	06:00	05:00-06:00	MM	Coquillettidia	Coquillettidia albicosta	Cq. (Rhy.) albicosta	14	f	MM2	CDPS	Trois-Paletuviers	na
Septembre	2018	37	12/09/2018	13/09/2018	06:00	07:00	06:00-07:00	MM	Coquillettidia	Coquillettidia albicosta	Cq. (Rhy.) albicosta	4	f	MM2	CDPS	Trois-Paletuviers	na
Septembre	2018	37	12/09/2018	13/09/2018	06:00	07:00	06:00-07:00	MM	Anopheles	Anopheles darlingi	An. (Nys.) darlingi	1	f	MM2	CDPS	Trois-Paletuviers	na
Septembre	2018	37	13/09/2018	14/09/2018	18:00	19:00	18:00-19:00	MM	Coquillettidia	Coquillettidia albicosta	Cq. (Rhy.) albicosta	6	f	MM2	CDPS	Trois-Paletuviers	na
Septembre	2018	37	13/09/2018	14/09/2018	20:00	21:00	20:00-21:00	MM	Coquillettidia	Coquillettidia albicosta	Cq. (Rhy.) albicosta	2	f	MM2	CDPS	Trois-Paletuviers	na
Septembre	2018	37	13/09/2018	14/09/2018	21:00	22:00	21:00-22:00	MM	Anopheles	Anopheles darlingi	An. (Nys.) darlingi	1	f	MM2	CDPS	Trois-Paletuviers	na
Septembre	2018	37	13/09/2018	14/09/2018	21:00	22:00	21:00-22:00	MM	Coquillettidia	Coquillettidia albicosta	Cq. (Rhy.) albicosta	3	f	MM2	CDPS	Trois-Paletuviers	na
Septembre	2018	37	13/09/2018	14/09/2018	22:00	23:00	22:00-23:00	MM	Coquillettidia	Coquillettidia albicosta	Cq. (Rhy.) albicosta	7	f	MM2	CDPS	Trois-Paletuviers	na
Septembre	2018	37	13/09/2018	14/09/2018	23:00	00:00	23:00-00:00	MM	Coquillettidia	Coquillettidia albicosta	Cq. (Rhy.) albicosta	4	f	MM2	CDPS	Trois-Paletuviers	na
Septembre	2018	37	13/09/2018	14/09/2018	23:00	00:00	23:00-00:00	MM	Anopheles	Anopheles darlingi	An. (Nys.) darlingi	1	f	MM2	CDPS	Trois-Paletuviers	na
Septembre	2018	37	13/09/2018	14/09/2018	23:00	00:00	23:00-00:00	MM	Anopheles	Anopheles darlingi	An. (Nys.) darlingi	1	f	MM2	CDPS	Trois-Paletuviers	na
Septembre	2018	37	13/09/2018	14/09/2018	00:00	03:00	00:00-03:00	MM	Anopheles	Anopheles darlingi	An. (Nys.) darlingi	1	f	MM2	CDPS	Trois-Paletuviers	na
Septembre	2018	37	13/09/2018	14/09/2018	00:00	03:00	00:00-03:00	MM	Anopheles	Anopheles darlingi	An. (Nys.) darlingi	1	f	MM2	CDPS	Trois-Paletuviers	na
Septembre	2018	37	13/09/2018	14/09/2018	00:00	03:00	00:00-03:00	MM	Anopheles	Anopheles darlingi	An. (Nys.) darlingi	1	f	MM2	CDPS	Trois-Paletuviers	na
Septembre	2018	37	13/09/2018	14/09/2018	00:00	03:00	00:00-03:00	MM	Anopheles	Anopheles darlingi	An. (Nys.) darlingi	1	f	MM2	CDPS	Trois-Paletuviers	na
Septembre	2018	37	13/09/2018	14/09/2018	00:00	03:00	00:00-03:00	MM	Anopheles	Anopheles darlingi	An. (Nys.) darlingi	1	f	MM2	CDPS	Trois-Paletuviers	na
Septembre	2018	37	13/09/2018	14/09/2018	00:00	03:00	00:00-03:00	MM	Coquillettidia	Coquillettidia albicosta	Cq. (Rhy.) albicosta	10	f	MM2	CDPS	Trois-Paletuviers	na
Septembre	2018	37	13/09/2018	14/09/2018	03:00	05:00	03:00-05:00	MM	Anopheles	Anopheles darlingi	An. (Nys.) darlingi	1	f	MM2	CDPS	Trois-Paletuviers	na
Septembre	2018	37	13/09/2018	14/09/2018	03:00	05:00	03:00-05:00	MM	Anopheles	Anopheles darlingi	An. (Nys.) darlingi	1	f	MM2	CDPS	Trois-Paletuviers	na
Septembre	2018	37	13/09/2018	14/09/2018	05:00	06:00	05:00-06:00	MM	Anopheles	Anopheles darlingi	An. (Nys.) darlingi	1	f	MM2	CDPS	Trois-Paletuviers	na
Septembre	2018	37	13/09/2018	14/09/2018	05:00	06:00	05:00-06:00	MM	Coquillettidia	Coquillettidia albicosta	Cq. (Rhy.) albicosta	4	f	MM2	CDPS	Trois-Paletuviers	na
Septembre	2018	37	13/09/2018	14/09/2018	06:00	07:00	06:00-07:00	MM	Coquillettidia	Coquillettidia albicosta	Cq. (Rhy.) albicosta	1	f	MM2	CDPS	Trois-Paletuviers	na
Septembre	2018	37	10/09/2018	11/09/2018	18:00	19:00	18:00-19:00	MM	Coquillettidia	Coquillettidia albicosta	Cq. (Rhy.) albicosta	12	f	MM2	Château_eau	Trois-Paletuviers	na
Septembre	2018	37	10/09/2018	11/09/2018	18:00	19:00	18:00-19:00	MM	Anopheles	Anopheles darlingi	An. (Nys.) darlingi	1	f	MM2	Château_eau	Trois-Paletuviers	na
Septembre	2018	37	10/09/2018	11/09/2018	18:00	19:00	18:00-19:00	MM	Anopheles	Anopheles darlingi	An. (Nys.) darlingi	1	f	MM2	Château_eau	Trois-Paletuviers	na
Septembre	2018	37	10/09/2018	11/09/2018	19:00	20:00	19:00-20:00	MM	Anopheles	Anopheles darlingi	An. (Nys.) darlingi	1	f	MM2	Château_eau	Trois-Paletuviers	na
Septembre	2018	37	10/09/2018	11/09/2018	19:00	20:00	19:00-20:00	MM	Anopheles	Anopheles darlingi	An. (Nys.) darlingi	1	f	MM2	Château_eau	Trois-Paletuviers	na
Septembre	2018	37	10/09/2018	11/09/2018	19:00	20:00	19:00-20:00	MM	Anopheles	Anopheles darlingi	An. (Nys.) darlingi	1	f	MM2	Château_eau	Trois-Paletuviers	na
Septembre	2018	37	10/09/2018	11/09/2018	19:00	20:00	19:00-20:00	MM	Coquillettidia	Coquillettidia albicosta	Cq. (Rhy.) albicosta	350	f	MM2	Château_eau	Trois-Paletuviers	na
Septembre	2018	37	10/09/2018	11/09/2018	19:00	20:00	19:00-20:00	MM	Coquillettidia	Coquillettidia venezuelensis	Cq. (Rhy.) venezuelensis	7	f	MM2	Château_eau	Trois-Paletuviers	na
Septembre	2018	37	10/09/2018	11/09/2018	20:00	21:00	20:00-21:00	MM	Anopheles	Anopheles darlingi	An. (Nys.) darlingi	1	f	MM2	Château_eau	Trois-Paletuviers	na
Septembre	2018	37	10/09/2018	11/09/2018	20:00	21:00	20:00-21:00	MM	Anopheles	Anopheles darlingi	An. (Nys.) darlingi	1	f	MM2	Château_eau	Trois-Paletuviers	na
Septembre	2018	37	10/09/2018	11/09/2018	20:00	21:00	20:00-21:00	MM	Anopheles	Anopheles darlingi	An. (Nys.) darlingi	1	f	MM2	Château_eau	Trois-Paletuviers	na
Septembre	2018	37	10/09/2018	11/09/2018	20:00	21:00	20:00-21:00	MM	Anopheles	Anopheles darlingi	An. (Nys.) darlingi	1	f	MM2	Château_eau	Trois-Paletuviers	na
Septembre	2018	37	10/09/2018	11/09/2018	20:00	21:00	20:00-21:00	MM	Anopheles	Anopheles darlingi	An. (Nys.) darlingi	1	f	MM2	Château_eau	Trois-Paletuviers	na
Septembre	2018	37	10/09/2018	11/09/2018	20:00	21:00	20:00-21:00	MM	Anopheles	Anopheles darlingi	An. (Nys.) darlingi	1	f	MM2	Château_eau	Trois-Paletuviers	na
Septembre	2018	37	10/09/2018	11/09/2018	20:00	21:00	20:00-21:00	MM	Anopheles	Anopheles darlingi	An. (Nys.) darlingi	1	f	MM2	Château_eau	Trois-Paletuviers	na
Septembre	2018	37	10/09/2018	11/09/2018	20:00	21:00	20:00-21:00	MM	Anopheles	Anopheles darlingi	An. (Nys.) darlingi	1	f	MM2	Château_eau	Trois-Paletuviers	na
Septembre	2018	37	10/09/2018	11/09/2018	20:00	21:00	20:00-21:00	MM	Anopheles	Anopheles darlingi	An. (Nys.) darlingi	1	f	MM2	Château_eau	Trois-Paletuviers	na
Septembre	2018	37	10/09/2018	11/09/2018	20:00	21:00	20:00-21:00	MM	Anopheles	Anopheles darlingi	An. (Nys.) darlingi	1	f	MM2	Château_eau	Trois-Paletuviers	na
Septembre	2018	37	10/09/2018	11/09/2018	20:00	21:00	20:00-21:00	MM	Coquillettidia	Coquillettidia albicosta	Cq. (Rhy.) albicosta	62	f	MM2	Château_eau	Trois-Paletuviers	na
Septembre	2018	37	10/09/2018	11/09/2018	20:00	21:00	20:00-21:00	MM	Coquillettidia	Coquillettidia venezuelensis	Cq. (Rhy.) venezuelensis	5	f	MM2	Château_eau	Trois-Paletuviers	na
Septembre	2018	37	10/09/2018	11/09/2018	21:00	22:00	21:00-22:00	MM	Anopheles	Anopheles darlingi	An. (Nys.) darlingi	1	f	MM2	Château_eau	Trois-Paletuviers	na
Septembre	2018	37	10/09/2018	11/09/2018	21:00	22:00	21:00-22:00	MM	Anopheles	Anopheles darlingi	An. (Nys.) darlingi	1	f	MM2	Château_eau	Trois-Paletuviers	na
Septembre	2018	37	10/09/2018	11/09/2018	21:00	22:00	21:00-22:00	MM	Anopheles	Anopheles darlingi	An. (Nys.) darlingi	1	f	MM2	Château_eau	Trois-Paletuviers	na
Septembre	2018	37	10/09/2018	11/09/2018	21:00	22:00	21:00-22:00	MM	Anopheles	Anopheles darlingi	An. (Nys.) darlingi	1	f	MM2	Château_eau	Trois-Paletuviers	na
Septembre	2018	37	10/09/2018	11/09/2018	21:00	22:00	21:00-22:00	MM	Coquillettidia	Coquillettidia albicosta	Cq. (Rhy.) albicosta	30	f	MM2	Château_eau	Trois-Paletuviers	na
Septembre	2018	37	10/09/2018	11/09/2018	22:00	23:00	22:00-23:00	MM	Coquillettidia	Coquillettidia albicosta	Cq. (Rhy.) albicosta	4	f	MM2	Château_eau	Trois-Paletuviers	na
Septembre	2018	37	10/09/2018	11/09/2018	22:00	23:00	22:00-23:00	MM	Anopheles	Anopheles darlingi	An. (Nys.) darlingi	1	f	MM2	Château_eau	Trois-Paletuviers	na
Septembre	2018	37	10/09/2018	11/09/2018	22:00	23:00	22:00-23:00	MM	Anopheles	Anopheles darlingi	An. (Nys.) darlingi	1	f	MM2	Château_eau	Trois-Paletuviers	na
Septembre	2018	37	10/09/2018	11/09/2018	22:00	23:00	22:00-23:00	MM	Anopheles	Anopheles darlingi	An. (Nys.) darlingi	1	f	MM2	Château_eau	Trois-Paletuviers	na
Septembre	2018	37	10/09/2018	11/09/2018	23:00	00:00	23:00-00:00	MM	Anopheles	Anopheles darlingi	An. (Nys.) darlingi	1	f	MM2	Château_eau	Trois-Paletuviers	na
Septembre	2018	37	10/09/2018	11/09/2018	23:00	00:00	23:00-00:00	MM	Anopheles	Anopheles darlingi	An. (Nys.) darlingi	1	f	MM2	Château_eau	Trois-Paletuviers	na
Septembre	2018	37	10/09/2018	11/09/2018	23:00	00:00	23:00-00:00	MM	Anopheles	Anopheles darlingi	An. (Nys.) darlingi	1	f	MM2	Château_eau	Trois-Paletuviers	na
Septembre	2018	37	10/09/2018	11/09/2018	23:00	00:00	23:00-00:00	MM	Coquillettidia	Coquillettidia albicosta	Cq. (Rhy.) albicosta	8	f	MM2	Château_eau	Trois-Paletuviers	na
Septembre	2018	37	10/09/2018	11/09/2018	00:00	03:00	00:00-03:00	MM	Coquillettidia	Coquillettidia albicosta	Cq. (Rhy.) albicosta	13	f	MM2	Château_eau	Trois-Paletuviers	na
Septembre	2018	37	10/09/2018	11/09/2018	00:00	03:00	00:00-03:00	MM	Anopheles	Anopheles darlingi	An. (Nys.) darlingi	1	f	MM2	Château_eau	Trois-Paletuviers	na
Septembre	2018	37	10/09/2018	11/09/2018	00:00	03:00	00:00-03:00	MM	Anopheles	Anopheles darlingi	An. (Nys.) darlingi	1	f	MM2	Château_eau	Trois-Paletuviers	na
Septembre	2018	37	10/09/2018	11/09/2018	00:00	03:00	00:00-03:00	MM	Anopheles	Anopheles darlingi	An. (Nys.) darlingi	1	f	MM2	Château_eau	Trois-Paletuviers	na
Septembre	2018	37	10/09/2018	11/09/2018	00:00	03:00	00:00-03:00	MM	Anopheles	Anopheles darlingi	An. (Nys.) darlingi	1	f	MM2	Château_eau	Trois-Paletuviers	na
Septembre	2018	37	10/09/2018	11/09/2018	00:00	03:00	00:00-03:00	MM	Anopheles	Anopheles darlingi	An. (Nys.) darlingi	1	f	MM2	Château_eau	Trois-Paletuviers	na
Septembre	2018	37	10/09/2018	11/09/2018	00:00	03:00	00:00-03:00	MM	Anopheles	Anopheles darlingi	An. (Nys.) darlingi	1	f	MM2	Château_eau	Trois-Paletuviers	na
Septembre	2018	37	10/09/2018	11/09/2018	03:00	05:00	03:00-05:00	MM	Coquillettidia	Coquillettidia albicosta	Cq. (Rhy.) albicosta	6	f	MM2	Château_eau	Trois-Paletuviers	na
Septembre	2018	37	10/09/2018	11/09/2018	06:00	07:00	06:00-07:00	MM	Coquillettidia	Coquillettidia albicosta	Cq. (Rhy.) albicosta	2	f	MM2	Château_eau	Trois-Paletuviers	na
Septembre	2018	37	11/09/2018	12/09/2018	18:00	19:00	18:00-19:00	MM	Coquillettidia	Coquillettidia albicosta	Cq. (Rhy.) albicosta	4	f	MM2	Château_eau	Trois-Paletuviers	na
Septembre	2018	37	11/09/2018	12/09/2018	18:00	19:00	18:00-19:00	MM	Anopheles	Anopheles darlingi	An. (Nys.) darlingi	1	f	MM2	Château_eau	Trois-Paletuviers	na
Septembre	2018	37	11/09/2018	12/09/2018	19:00	20:00	19:00-20:00	MM	Anopheles	Anopheles darlingi	An. (Nys.) darlingi	1	f	MM2	Château_eau	Trois-Paletuviers	na
Septembre	2018	37	11/09/2018	12/09/2018	19:00	20:00	19:00-20:00	MM	Anopheles	Anopheles darlingi	An. (Nys.) darlingi	1	f	MM2	Château_eau	Trois-Paletuviers	na
Septembre	2018	37	11/09/2018	12/09/2018	19:00	20:00	19:00-20:00	MM	Anopheles	Anopheles darlingi	An. (Nys.) darlingi	1	f	MM2	Château_eau	Trois-Paletuviers	na
Septembre	2018	37	11/09/2018	12/09/2018	19:00	20:00	19:00-20:00	MM	Anopheles	Anopheles darlingi	An. (Nys.) darlingi	1	f	MM2	Château_eau	Trois-Paletuviers	na
Septembre	2018	37	11/09/2018	12/09/2018	19:00	20:00	19:00-20:00	MM	Anopheles	Anopheles darlingi	An. (Nys.) darlingi	1	f	MM2	Château_eau	Trois-Paletuviers	na
Septembre	2018	37	11/09/2018	12/09/2018	20:00	21:00	20:00-21:00	MM	Anopheles	Anopheles darlingi	An. (Nys.) darlingi	1	f	MM2	Château_eau	Trois-Paletuviers	na
Septembre	2018	37	11/09/2018	12/09/2018	20:00	21:00	20:00-21:00	MM	Anopheles	Anopheles darlingi	An. (Nys.) darlingi	1	f	MM2	Château_eau	Trois-Paletuviers	na
Septembre	2018	37	11/09/2018	12/09/2018	20:00	21:00	20:00-21:00	MM	Anopheles	Anopheles darlingi	An. (Nys.) darlingi	1	f	MM2	Château_eau	Trois-Paletuviers	na
Septembre	2018	37	11/09/2018	12/09/2018	20:00	21:00	20:00-21:00	MM	Anopheles	Anopheles darlingi	An. (Nys.) darlingi	1	f	MM2	Château_eau	Trois-Paletuviers	na
Septembre	2018	37	11/09/2018	12/09/2018	20:00	21:00	20:00-21:00	MM	Anopheles	Anopheles darlingi	An. (Nys.) darlingi	1	f	MM2	Château_eau	Trois-Paletuviers	na
Septembre	2018	37	11/09/2018	12/09/2018	20:00	21:00	20:00-21:00	MM	Anopheles	Anopheles darlingi	An. (Nys.) darlingi	1	f	MM2	Château_eau	Trois-Paletuviers	na
Septembre	2018	37	11/09/2018	12/09/2018	20:00	21:00	20:00-21:00	MM	Anopheles	Anopheles darlingi	An. (Nys.) darlingi	1	f	MM2	Château_eau	Trois-Paletuviers	na
Septembre	2018	37	11/09/2018	12/09/2018	20:00	21:00	20:00-21:00	MM	Anopheles	Anopheles darlingi	An. (Nys.) darlingi	1	f	MM2	Château_eau	Trois-Paletuviers	na
Septembre	2018	37	11/09/2018	12/09/2018	20:00	21:00	20:00-21:00	MM	Anopheles	Anopheles darlingi	An. (Nys.) darlingi	1	f	MM2	Château_eau	Trois-Paletuviers	na
Septembre	2018	37	11/09/2018	12/09/2018	20:00	21:00	20:00-21:00	MM	Anopheles	Anopheles darlingi	An. (Nys.) darlingi	1	f	MM2	Château_eau	Trois-Paletuviers	na
Septembre	2018	37	11/09/2018	12/09/2018	20:00	21:00	20:00-21:00	MM	Anopheles	Anopheles darlingi	An. (Nys.) darlingi	1	f	MM2	Château_eau	Trois-Paletuviers	na
Septembre	2018	37	11/09/2018	12/09/2018	20:00	21:00	20:00-21:00	MM	Anopheles	Anopheles darlingi	An. (Nys.) darlingi	1	f	MM2	Château_eau	Trois-Paletuviers	na
Septembre	2018	37	11/09/2018	12/09/2018	20:00	21:00	20:00-21:00	MM	Anopheles	Anopheles darlingi	An. (Nys.) darlingi	1	f	MM2	Château_eau	Trois-Paletuviers	na
Septembre	2018	37	11/09/2018	12/09/2018	20:00	21:00	20:00-21:00	MM	Coquillettidia	Coquillettidia albicosta	Cq. (Rhy.) albicosta	3	f	MM2	Château_eau	Trois-Paletuviers	na
Septembre	2018	37	11/09/2018	12/09/2018	20:00	21:00	20:00-21:00	MM	Coquillettidia	Coquillettidia venezuelensis	Cq. (Rhy.) venezuelensis	1	f	MM2	Château_eau	Trois-Paletuviers	na
Septembre	2018	37	11/09/2018	12/09/2018	21:00	22:00	21:00-22:00	MM	Anopheles	Anopheles darlingi	An. (Nys.) darlingi	1	f	MM2	Château_eau	Trois-Paletuviers	na
Septembre	2018	37	11/09/2018	12/09/2018	21:00	22:00	21:00-22:00	MM	Anopheles	Anopheles darlingi	An. (Nys.) darlingi	1	f	MM2	Château_eau	Trois-Paletuviers	na
Septembre	2018	37	11/09/2018	12/09/2018	21:00	22:00	21:00-22:00	MM	Anopheles	Anopheles darlingi	An. (Nys.) darlingi	1	f	MM2	Château_eau	Trois-Paletuviers	na
Septembre	2018	37	11/09/2018	12/09/2018	21:00	22:00	21:00-22:00	MM	Anopheles	Anopheles darlingi	An. (Nys.) darlingi	1	f	MM2	Château_eau	Trois-Paletuviers	na
Septembre	2018	37	11/09/2018	12/09/2018	21:00	22:00	21:00-22:00	MM	Anopheles	Anopheles darlingi	An. (Nys.) darlingi	1	f	MM2	Château_eau	Trois-Paletuviers	na
Septembre	2018	37	11/09/2018	12/09/2018	21:00	22:00	21:00-22:00	MM	Anopheles	Anopheles darlingi	An. (Nys.) darlingi	1	f	MM2	Château_eau	Trois-Paletuviers	na
Septembre	2018	37	11/09/2018	12/09/2018	21:00	22:00	21:00-22:00	MM	Anopheles	Anopheles darlingi	An. (Nys.) darlingi	1	f	MM2	Château_eau	Trois-Paletuviers	na
Septembre	2018	37	11/09/2018	12/09/2018	21:00	22:00	21:00-22:00	MM	Anopheles	Anopheles darlingi	An. (Nys.) darlingi	1	f	MM2	Château_eau	Trois-Paletuviers	na
Septembre	2018	37	11/09/2018	12/09/2018	21:00	22:00	21:00-22:00	MM	Anopheles	Anopheles darlingi	An. (Nys.) darlingi	1	f	MM2	Château_eau	Trois-Paletuviers	na
Septembre	2018	37	11/09/2018	12/09/2018	21:00	22:00	21:00-22:00	MM	Anopheles	Anopheles darlingi	An. (Nys.) darlingi	1	f	MM2	Château_eau	Trois-Paletuviers	na
Septembre	2018	37	11/09/2018	12/09/2018	22:00	23:00	22:00-23:00	MM	Coquillettidia	Coquillettidia albicosta	Cq. (Rhy.) albicosta	1	f	MM2	Château_eau	Trois-Paletuviers	na
Septembre	2018	37	11/09/2018	12/09/2018	22:00	23:00	22:00-23:00	MM	Coquillettidia	Coquillettidia venezuelensis	Cq. (Rhy.) venezuelensis	2	f	MM2	Château_eau	Trois-Paletuviers	na
Septembre	2018	37	11/09/2018	12/09/2018	22:00	23:00	22:00-23:00	MM	Anopheles	Anopheles darlingi	An. (Nys.) darlingi	1	f	MM2	Château_eau	Trois-Paletuviers	na
Septembre	2018	37	11/09/2018	12/09/2018	22:00	23:00	22:00-23:00	MM	Anopheles	Anopheles darlingi	An. (Nys.) darlingi	1	f	MM2	Château_eau	Trois-Paletuviers	na
Septembre	2018	37	11/09/2018	12/09/2018	22:00	23:00	22:00-23:00	MM	Anopheles	Anopheles darlingi	An. (Nys.) darlingi	1	f	MM2	Château_eau	Trois-Paletuviers	na
Septembre	2018	37	11/09/2018	12/09/2018	22:00	23:00	22:00-23:00	MM	Anopheles	Anopheles darlingi	An. (Nys.) darlingi	1	f	MM2	Château_eau	Trois-Paletuviers	na
Septembre	2018	37	11/09/2018	12/09/2018	22:00	23:00	22:00-23:00	MM	Anopheles	Anopheles darlingi	An. (Nys.) darlingi	1	f	MM2	Château_eau	Trois-Paletuviers	na
Septembre	2018	37	11/09/2018	12/09/2018	22:00	23:00	22:00-23:00	MM	Anopheles	Anopheles darlingi	An. (Nys.) darlingi	1	f	MM2	Château_eau	Trois-Paletuviers	na
Septembre	2018	37	11/09/2018	12/09/2018	22:00	23:00	22:00-23:00	MM	Anopheles	Anopheles darlingi	An. (Nys.) darlingi	1	f	MM2	Château_eau	Trois-Paletuviers	na
Septembre	2018	37	11/09/2018	12/09/2018	22:00	23:00	22:00-23:00	MM	Anopheles	Anopheles darlingi	An. (Nys.) darlingi	1	f	MM2	Château_eau	Trois-Paletuviers	na
Septembre	2018	37	11/09/2018	12/09/2018	22:00	23:00	22:00-23:00	MM	Anopheles	Anopheles darlingi	An. (Nys.) darlingi	1	f	MM2	Château_eau	Trois-Paletuviers	na
Septembre	2018	37	11/09/2018	12/09/2018	22:00	23:00	22:00-23:00	MM	Anopheles	Anopheles darlingi	An. (Nys.) darlingi	1	f	MM2	Château_eau	Trois-Paletuviers	na
Septembre	2018	37	11/09/2018	12/09/2018	22:00	23:00	22:00-23:00	MM	Anopheles	Anopheles darlingi	An. (Nys.) darlingi	1	f	MM2	Château_eau	Trois-Paletuviers	na
Septembre	2018	37	11/09/2018	12/09/2018	22:00	23:00	22:00-23:00	MM	Anopheles	Anopheles darlingi	An. (Nys.) darlingi	1	f	MM2	Château_eau	Trois-Paletuviers	na
Septembre	2018	37	11/09/2018	12/09/2018	22:00	23:00	22:00-23:00	MM	Anopheles	Anopheles darlingi	An. (Nys.) darlingi	1	f	MM2	Château_eau	Trois-Paletuviers	na
Septembre	2018	37	11/09/2018	12/09/2018	22:00	23:00	22:00-23:00	MM	Anopheles	Anopheles darlingi	An. (Nys.) darlingi	1	f	MM2	Château_eau	Trois-Paletuviers	na
Septembre	2018	37	11/09/2018	12/09/2018	22:00	23:00	22:00-23:00	MM	Anopheles	Anopheles darlingi	An. (Nys.) darlingi	1	f	MM2	Château_eau	Trois-Paletuviers	na
Septembre	2018	37	11/09/2018	12/09/2018	23:00	00:00	23:00-00:00	MM	Coquillettidia	Coquillettidia albicosta	Cq. (Rhy.) albicosta	3	f	MM2	Château_eau	Trois-Paletuviers	na
Septembre	2018	37	11/09/2018	12/09/2018	23:00	00:00	23:00-00:00	MM	Anopheles	Anopheles darlingi	An. (Nys.) darlingi	1	f	MM2	Château_eau	Trois-Paletuviers	na
Septembre	2018	37	11/09/2018	12/09/2018	23:00	00:00	23:00-00:00	MM	Anopheles	Anopheles darlingi	An. (Nys.) darlingi	1	f	MM2	Château_eau	Trois-Paletuviers	na
Septembre	2018	37	11/09/2018	12/09/2018	23:00	00:00	23:00-00:00	MM	Anopheles	Anopheles darlingi	An. (Nys.) darlingi	1	f	MM2	Château_eau	Trois-Paletuviers	na
Septembre	2018	37	11/09/2018	12/09/2018	23:00	00:00	23:00-00:00	MM	Anopheles	Anopheles darlingi	An. (Nys.) darlingi	1	f	MM2	Château_eau	Trois-Paletuviers	na
Septembre	2018	37	11/09/2018	12/09/2018	23:00	00:00	23:00-00:00	MM	Anopheles	Anopheles darlingi	An. (Nys.) darlingi	1	f	MM2	Château_eau	Trois-Paletuviers	na
Septembre	2018	37	11/09/2018	12/09/2018	23:00	00:00	23:00-00:00	MM	Anopheles	Anopheles darlingi	An. (Nys.) darlingi	1	f	MM2	Château_eau	Trois-Paletuviers	na
Septembre	2018	37	11/09/2018	12/09/2018	23:00	00:00	23:00-00:00	MM	Anopheles	Anopheles darlingi	An. (Nys.) darlingi	1	f	MM2	Château_eau	Trois-Paletuviers	na
Septembre	2018	37	11/09/2018	12/09/2018	23:00	00:00	23:00-00:00	MM	Anopheles	Anopheles darlingi	An. (Nys.) darlingi	1	f	MM2	Château_eau	Trois-Paletuviers	na
Septembre	2018	37	11/09/2018	12/09/2018	23:00	00:00	23:00-00:00	MM	Anopheles	Anopheles darlingi	An. (Nys.) darlingi	1	f	MM2	Château_eau	Trois-Paletuviers	na
Septembre	2018	37	11/09/2018	12/09/2018	00:00	03:00	00:00-03:00	MM	Coquillettidia	Coquillettidia albicosta	Cq. (Rhy.) albicosta	9	f	MM2	Château_eau	Trois-Paletuviers	na
Septembre	2018	37	11/09/2018	12/09/2018	00:00	03:00	00:00-03:00	MM	Anopheles	Anopheles darlingi	An. (Nys.) darlingi	1	f	MM2	Château_eau	Trois-Paletuviers	na
Septembre	2018	37	11/09/2018	12/09/2018	00:00	03:00	00:00-03:00	MM	Anopheles	Anopheles darlingi	An. (Nys.) darlingi	1	f	MM2	Château_eau	Trois-Paletuviers	na
Septembre	2018	37	11/09/2018	12/09/2018	00:00	03:00	00:00-03:00	MM	Anopheles	Anopheles darlingi	An. (Nys.) darlingi	1	f	MM2	Château_eau	Trois-Paletuviers	na
Septembre	2018	37	11/09/2018	12/09/2018	00:00	03:00	00:00-03:00	MM	Anopheles	Anopheles darlingi	An. (Nys.) darlingi	1	f	MM2	Château_eau	Trois-Paletuviers	na
Septembre	2018	37	11/09/2018	12/09/2018	00:00	03:00	00:00-03:00	MM	Anopheles	Anopheles darlingi	An. (Nys.) darlingi	1	f	MM2	Château_eau	Trois-Paletuviers	na
Septembre	2018	37	11/09/2018	12/09/2018	00:00	03:00	00:00-03:00	MM	Anopheles	Anopheles darlingi	An. (Nys.) darlingi	1	f	MM2	Château_eau	Trois-Paletuviers	na
Septembre	2018	37	11/09/2018	12/09/2018	00:00	03:00	00:00-03:00	MM	Anopheles	Anopheles darlingi	An. (Nys.) darlingi	1	f	MM2	Château_eau	Trois-Paletuviers	na
Septembre	2018	37	11/09/2018	12/09/2018	00:00	03:00	00:00-03:00	MM	Anopheles	Anopheles darlingi	An. (Nys.) darlingi	1	f	MM2	Château_eau	Trois-Paletuviers	na
Septembre	2018	37	11/09/2018	12/09/2018	00:00	03:00	00:00-03:00	MM	Anopheles	Anopheles darlingi	An. (Nys.) darlingi	1	f	MM2	Château_eau	Trois-Paletuviers	na
Septembre	2018	37	11/09/2018	12/09/2018	00:00	03:00	00:00-03:00	MM	Anopheles	Anopheles darlingi	An. (Nys.) darlingi	1	f	MM2	Château_eau	Trois-Paletuviers	na
Septembre	2018	37	11/09/2018	12/09/2018	00:00	03:00	00:00-03:00	MM	Anopheles	Anopheles darlingi	An. (Nys.) darlingi	1	f	MM2	Château_eau	Trois-Paletuviers	na
Septembre	2018	37	11/09/2018	12/09/2018	00:00	03:00	00:00-03:00	MM	Anopheles	Anopheles darlingi	An. (Nys.) darlingi	1	f	MM2	Château_eau	Trois-Paletuviers	na
Septembre	2018	37	11/09/2018	12/09/2018	00:00	03:00	00:00-03:00	MM	Anopheles	Anopheles darlingi	An. (Nys.) darlingi	1	f	MM2	Château_eau	Trois-Paletuviers	na
Septembre	2018	37	11/09/2018	12/09/2018	00:00	03:00	00:00-03:00	MM	Anopheles	Anopheles darlingi	An. (Nys.) darlingi	1	f	MM2	Château_eau	Trois-Paletuviers	na
Septembre	2018	37	11/09/2018	12/09/2018	00:00	03:00	00:00-03:00	MM	Anopheles	Anopheles darlingi	An. (Nys.) darlingi	1	f	MM2	Château_eau	Trois-Paletuviers	na
Septembre	2018	37	11/09/2018	12/09/2018	00:00	03:00	00:00-03:00	MM	Anopheles	Anopheles darlingi	An. (Nys.) darlingi	1	f	MM2	Château_eau	Trois-Paletuviers	na
Septembre	2018	37	11/09/2018	12/09/2018	03:00	05:00	03:00-05:00	MM	Coquillettidia	Coquillettidia albicosta	Cq. (Rhy.) albicosta	14	f	MM2	Château_eau	Trois-Paletuviers	na
Septembre	2018	37	11/09/2018	12/09/2018	03:00	05:00	03:00-05:00	MM	Anopheles	Anopheles darlingi	An. (Nys.) darlingi	1	f	MM2	Château_eau	Trois-Paletuviers	na
Septembre	2018	37	11/09/2018	12/09/2018	03:00	05:00	03:00-05:00	MM	Anopheles	Anopheles darlingi	An. (Nys.) darlingi	1	f	MM2	Château_eau	Trois-Paletuviers	na
Septembre	2018	37	11/09/2018	12/09/2018	03:00	05:00	03:00-05:00	MM	Anopheles	Anopheles darlingi	An. (Nys.) darlingi	1	f	MM2	Château_eau	Trois-Paletuviers	na
Septembre	2018	37	11/09/2018	12/09/2018	03:00	05:00	03:00-05:00	MM	Anopheles	Anopheles darlingi	An. (Nys.) darlingi	1	f	MM2	Château_eau	Trois-Paletuviers	na
Septembre	2018	37	11/09/2018	12/09/2018	03:00	05:00	03:00-05:00	MM	Anopheles	Anopheles darlingi	An. (Nys.) darlingi	1	f	MM2	Château_eau	Trois-Paletuviers	na
Septembre	2018	37	11/09/2018	12/09/2018	03:00	05:00	03:00-05:00	MM	Anopheles	Anopheles darlingi	An. (Nys.) darlingi	1	f	MM2	Château_eau	Trois-Paletuviers	na
Septembre	2018	37	11/09/2018	12/09/2018	03:00	05:00	03:00-05:00	MM	Anopheles	Anopheles darlingi	An. (Nys.) darlingi	1	f	MM2	Château_eau	Trois-Paletuviers	na
Septembre	2018	37	11/09/2018	12/09/2018	03:00	05:00	03:00-05:00	MM	Anopheles	Anopheles darlingi	An. (Nys.) darlingi	1	f	MM2	Château_eau	Trois-Paletuviers	na
Septembre	2018	37	11/09/2018	12/09/2018	03:00	05:00	03:00-05:00	MM	Anopheles	Anopheles darlingi	An. (Nys.) darlingi	1	f	MM2	Château_eau	Trois-Paletuviers	na
Septembre	2018	37	11/09/2018	12/09/2018	03:00	05:00	03:00-05:00	MM	Anopheles	Anopheles darlingi	An. (Nys.) darlingi	1	f	MM2	Château_eau	Trois-Paletuviers	na
Septembre	2018	37	11/09/2018	12/09/2018	05:00	06:00	05:00-06:00	MM	Coquillettidia	Coquillettidia albicosta	Cq. (Rhy.) albicosta	250	f	MM2	Château_eau	Trois-Paletuviers	na
Septembre	2018	37	11/09/2018	12/09/2018	05:00	06:00	05:00-06:00	MM	Coquillettidia	Coquillettidia venezuelensis	Cq. (Rhy.) venezuelensis	2	f	MM2	Château_eau	Trois-Paletuviers	na
Septembre	2018	37	11/09/2018	12/09/2018	05:00	06:00	05:00-06:00	MM	Anopheles	Anopheles darlingi	An. (Nys.) darlingi	1	f	MM2	Château_eau	Trois-Paletuviers	na
Septembre	2018	37	11/09/2018	12/09/2018	05:00	06:00	05:00-06:00	MM	Anopheles	Anopheles darlingi	An. (Nys.) darlingi	1	f	MM2	Château_eau	Trois-Paletuviers	na
Septembre	2018	37	11/09/2018	12/09/2018	05:00	06:00	05:00-06:00	MM	Anopheles	Anopheles darlingi	An. (Nys.) darlingi	1	f	MM2	Château_eau	Trois-Paletuviers	na
Septembre	2018	37	11/09/2018	12/09/2018	05:00	06:00	05:00-06:00	MM	Anopheles	Anopheles darlingi	An. (Nys.) darlingi	1	f	MM2	Château_eau	Trois-Paletuviers	na
Septembre	2018	37	11/09/2018	12/09/2018	05:00	06:00	05:00-06:00	MM	Anopheles	Anopheles darlingi	An. (Nys.) darlingi	1	f	MM2	Château_eau	Trois-Paletuviers	na
Septembre	2018	37	11/09/2018	12/09/2018	05:00	06:00	05:00-06:00	MM	Anopheles	Anopheles darlingi	An. (Nys.) darlingi	1	f	MM2	Château_eau	Trois-Paletuviers	na
Septembre	2018	37	11/09/2018	12/09/2018	05:00	06:00	05:00-06:00	MM	Anopheles	Anopheles darlingi	An. (Nys.) darlingi	1	f	MM2	Château_eau	Trois-Paletuviers	na
Septembre	2018	37	11/09/2018	12/09/2018	05:00	06:00	05:00-06:00	MM	Anopheles	Anopheles darlingi	An. (Nys.) darlingi	1	f	MM2	Château_eau	Trois-Paletuviers	na
Septembre	2018	37	11/09/2018	12/09/2018	05:00	06:00	05:00-06:00	MM	Anopheles	Anopheles darlingi	An. (Nys.) darlingi	1	f	MM2	Château_eau	Trois-Paletuviers	na
Septembre	2018	37	11/09/2018	12/09/2018	05:00	06:00	05:00-06:00	MM	Anopheles	Anopheles darlingi	An. (Nys.) darlingi	1	f	MM2	Château_eau	Trois-Paletuviers	na
Septembre	2018	37	11/09/2018	12/09/2018	05:00	06:00	05:00-06:00	MM	Anopheles	Anopheles darlingi	An. (Nys.) darlingi	1	f	MM2	Château_eau	Trois-Paletuviers	na
Septembre	2018	37	11/09/2018	12/09/2018	05:00	06:00	05:00-06:00	MM	Anopheles	Anopheles darlingi	An. (Nys.) darlingi	1	f	MM2	Château_eau	Trois-Paletuviers	na
Septembre	2018	37	11/09/2018	12/09/2018	05:00	06:00	05:00-06:00	MM	Anopheles	Anopheles darlingi	An. (Nys.) darlingi	1	f	MM2	Château_eau	Trois-Paletuviers	na
Septembre	2018	37	11/09/2018	12/09/2018	05:00	06:00	05:00-06:00	MM	Anopheles	Anopheles darlingi	An. (Nys.) darlingi	1	f	MM2	Château_eau	Trois-Paletuviers	na
Septembre	2018	37	11/09/2018	12/09/2018	06:00	07:00	06:00-07:00	MM	Anopheles	Anopheles darlingi	An. (Nys.) darlingi	1	f	MM2	Château_eau	Trois-Paletuviers	na
Septembre	2018	37	11/09/2018	12/09/2018	06:00	07:00	06:00-07:00	MM	Coquillettidia	Coquillettidia albicosta	Cq. (Rhy.) albicosta	17	f	MM2	Château_eau	Trois-Paletuviers	na
Septembre	2018	37	12/09/2018	13/09/2018	18:00	19:00	18:00-19:00	MM	Coquillettidia	Coquillettidia albicosta	Cq. (Rhy.) albicosta	5	f	MM1	Château_eau	Trois-Paletuviers	na
Septembre	2018	37	12/09/2018	13/09/2018	18:00	19:00	18:00-19:00	MM	Anopheles	Anopheles darlingi	An. (Nys.) darlingi	1	f	MM1	Château_eau	Trois-Paletuviers	na
Septembre	2018	37	12/09/2018	13/09/2018	18:00	19:00	18:00-19:00	MM	Anopheles	Anopheles darlingi	An. (Nys.) darlingi	1	f	MM1	Château_eau	Trois-Paletuviers	na
Septembre	2018	37	12/09/2018	13/09/2018	19:00	20:00	19:00-20:00	MM	Coquillettidia	Coquillettidia albicosta	Cq. (Rhy.) albicosta	18	f	MM1	Château_eau	Trois-Paletuviers	na
Septembre	2018	37	12/09/2018	13/09/2018	19:00	20:00	19:00-20:00	MM	Anopheles	Anopheles darlingi	An. (Nys.) darlingi	1	f	MM1	Château_eau	Trois-Paletuviers	na
Septembre	2018	37	12/09/2018	13/09/2018	19:00	20:00	19:00-20:00	MM	Anopheles	Anopheles darlingi	An. (Nys.) darlingi	1	f	MM1	Château_eau	Trois-Paletuviers	na
Septembre	2018	37	12/09/2018	13/09/2018	19:00	20:00	19:00-20:00	MM	Anopheles	Anopheles darlingi	An. (Nys.) darlingi	1	f	MM1	Château_eau	Trois-Paletuviers	na
Septembre	2018	37	12/09/2018	13/09/2018	19:00	20:00	19:00-20:00	MM	Anopheles	Anopheles darlingi	An. (Nys.) darlingi	1	f	MM1	Château_eau	Trois-Paletuviers	na
Septembre	2018	37	12/09/2018	13/09/2018	19:00	20:00	19:00-20:00	MM	Anopheles	Anopheles darlingi	An. (Nys.) darlingi	1	f	MM1	Château_eau	Trois-Paletuviers	na
Septembre	2018	37	12/09/2018	13/09/2018	19:00	20:00	19:00-20:00	MM	Anopheles	Anopheles darlingi	An. (Nys.) darlingi	1	f	MM1	Château_eau	Trois-Paletuviers	na
Septembre	2018	37	12/09/2018	13/09/2018	19:00	20:00	19:00-20:00	MM	Anopheles	Anopheles darlingi	An. (Nys.) darlingi	1	f	MM1	Château_eau	Trois-Paletuviers	na
Septembre	2018	37	12/09/2018	13/09/2018	19:00	20:00	19:00-20:00	MM	Anopheles	Anopheles darlingi	An. (Nys.) darlingi	1	f	MM1	Château_eau	Trois-Paletuviers	na
Septembre	2018	37	12/09/2018	13/09/2018	20:00	21:00	20:00-21:00	MM	Coquillettidia	Coquillettidia albicosta	Cq. (Rhy.) albicosta	8	f	MM1	Château_eau	Trois-Paletuviers	na
Septembre	2018	37	12/09/2018	13/09/2018	20:00	21:00	20:00-21:00	MM	Anopheles	Anopheles darlingi	An. (Nys.) darlingi	1	f	MM1	Château_eau	Trois-Paletuviers	na
Septembre	2018	37	12/09/2018	13/09/2018	20:00	21:00	20:00-21:00	MM	Anopheles	Anopheles darlingi	An. (Nys.) darlingi	1	f	MM1	Château_eau	Trois-Paletuviers	na
Septembre	2018	37	12/09/2018	13/09/2018	20:00	21:00	20:00-21:00	MM	Anopheles	Anopheles darlingi	An. (Nys.) darlingi	1	f	MM1	Château_eau	Trois-Paletuviers	na
Septembre	2018	37	12/09/2018	13/09/2018	20:00	21:00	20:00-21:00	MM	Anopheles	Anopheles darlingi	An. (Nys.) darlingi	1	f	MM1	Château_eau	Trois-Paletuviers	na
Septembre	2018	37	12/09/2018	13/09/2018	20:00	21:00	20:00-21:00	MM	Anopheles	Anopheles darlingi	An. (Nys.) darlingi	1	f	MM1	Château_eau	Trois-Paletuviers	na
Septembre	2018	37	12/09/2018	13/09/2018	20:00	21:00	20:00-21:00	MM	Anopheles	Anopheles darlingi	An. (Nys.) darlingi	1	f	MM1	Château_eau	Trois-Paletuviers	na
Septembre	2018	37	12/09/2018	13/09/2018	20:00	21:00	20:00-21:00	MM	Anopheles	Anopheles darlingi	An. (Nys.) darlingi	1	f	MM1	Château_eau	Trois-Paletuviers	na
Septembre	2018	37	12/09/2018	13/09/2018	20:00	21:00	20:00-21:00	MM	Anopheles	Anopheles darlingi	An. (Nys.) darlingi	1	f	MM1	Château_eau	Trois-Paletuviers	na
Septembre	2018	37	12/09/2018	13/09/2018	20:00	21:00	20:00-21:00	MM	Anopheles	Anopheles darlingi	An. (Nys.) darlingi	1	f	MM1	Château_eau	Trois-Paletuviers	na
Septembre	2018	37	12/09/2018	13/09/2018	21:00	22:00	21:00-22:00	MM	Anopheles	Anopheles darlingi	An. (Nys.) darlingi	1	f	MM1	Château_eau	Trois-Paletuviers	na
Septembre	2018	37	12/09/2018	13/09/2018	21:00	22:00	21:00-22:00	MM	Anopheles	Anopheles darlingi	An. (Nys.) darlingi	1	f	MM1	Château_eau	Trois-Paletuviers	na
Septembre	2018	37	12/09/2018	13/09/2018	21:00	22:00	21:00-22:00	MM	Anopheles	Anopheles darlingi	An. (Nys.) darlingi	1	f	MM1	Château_eau	Trois-Paletuviers	na
Septembre	2018	37	12/09/2018	13/09/2018	21:00	22:00	21:00-22:00	MM	Anopheles	Anopheles darlingi	An. (Nys.) darlingi	1	f	MM1	Château_eau	Trois-Paletuviers	na
Septembre	2018	37	12/09/2018	13/09/2018	21:00	22:00	21:00-22:00	MM	Anopheles	Anopheles darlingi	An. (Nys.) darlingi	1	f	MM1	Château_eau	Trois-Paletuviers	na
Septembre	2018	37	12/09/2018	13/09/2018	21:00	22:00	21:00-22:00	MM	Anopheles	Anopheles darlingi	An. (Nys.) darlingi	1	f	MM1	Château_eau	Trois-Paletuviers	na
Septembre	2018	37	12/09/2018	13/09/2018	21:00	22:00	21:00-22:00	MM	Anopheles	Anopheles darlingi	An. (Nys.) darlingi	1	f	MM1	Château_eau	Trois-Paletuviers	na
Septembre	2018	37	12/09/2018	13/09/2018	21:00	22:00	21:00-22:00	MM	Anopheles	Anopheles darlingi	An. (Nys.) darlingi	1	f	MM1	Château_eau	Trois-Paletuviers	na
Septembre	2018	37	12/09/2018	13/09/2018	21:00	22:00	21:00-22:00	MM	Anopheles	Anopheles darlingi	An. (Nys.) darlingi	1	f	MM1	Château_eau	Trois-Paletuviers	na
Septembre	2018	37	12/09/2018	13/09/2018	21:00	22:00	21:00-22:00	MM	Anopheles	Anopheles darlingi	An. (Nys.) darlingi	1	f	MM1	Château_eau	Trois-Paletuviers	na
Septembre	2018	37	12/09/2018	13/09/2018	21:00	22:00	21:00-22:00	MM	Anopheles	Anopheles darlingi	An. (Nys.) darlingi	1	f	MM1	Château_eau	Trois-Paletuviers	na
Septembre	2018	37	12/09/2018	13/09/2018	21:00	22:00	21:00-22:00	MM	Anopheles	Anopheles darlingi	An. (Nys.) darlingi	1	f	MM1	Château_eau	Trois-Paletuviers	na
Septembre	2018	37	12/09/2018	13/09/2018	21:00	22:00	21:00-22:00	MM	Anopheles	Anopheles darlingi	An. (Nys.) darlingi	1	f	MM1	Château_eau	Trois-Paletuviers	na
Septembre	2018	37	12/09/2018	13/09/2018	21:00	22:00	21:00-22:00	MM	Anopheles	Anopheles darlingi	An. (Nys.) darlingi	1	f	MM1	Château_eau	Trois-Paletuviers	na
Septembre	2018	37	12/09/2018	13/09/2018	21:00	22:00	21:00-22:00	MM	Anopheles	Anopheles darlingi	An. (Nys.) darlingi	1	f	MM1	Château_eau	Trois-Paletuviers	na
Septembre	2018	37	12/09/2018	13/09/2018	21:00	22:00	21:00-22:00	MM	Anopheles	Anopheles darlingi	An. (Nys.) darlingi	1	f	MM1	Château_eau	Trois-Paletuviers	na
Septembre	2018	37	12/09/2018	13/09/2018	21:00	22:00	21:00-22:00	MM	Coquillettidia	Coquillettidia albicosta	Cq. (Rhy.) albicosta	8	f	MM1	Château_eau	Trois-Paletuviers	na
Septembre	2018	37	12/09/2018	13/09/2018	21:00	22:00	21:00-22:00	MM	Coquillettidia	Coquillettidia venezuelensis	Cq. (Rhy.) venezuelensis	2	f	MM1	Château_eau	Trois-Paletuviers	na
Septembre	2018	37	12/09/2018	13/09/2018	22:00	23:00	22:00-23:00	MM	Anopheles	Anopheles darlingi	An. (Nys.) darlingi	1	f	MM1	Château_eau	Trois-Paletuviers	na
Septembre	2018	37	12/09/2018	13/09/2018	22:00	23:00	22:00-23:00	MM	Anopheles	Anopheles darlingi	An. (Nys.) darlingi	1	f	MM1	Château_eau	Trois-Paletuviers	na
Septembre	2018	37	12/09/2018	13/09/2018	22:00	23:00	22:00-23:00	MM	Anopheles	Anopheles darlingi	An. (Nys.) darlingi	1	f	MM1	Château_eau	Trois-Paletuviers	na
Septembre	2018	37	12/09/2018	13/09/2018	22:00	23:00	22:00-23:00	MM	Anopheles	Anopheles darlingi	An. (Nys.) darlingi	1	f	MM1	Château_eau	Trois-Paletuviers	na
Septembre	2018	37	12/09/2018	13/09/2018	22:00	23:00	22:00-23:00	MM	Anopheles	Anopheles darlingi	An. (Nys.) darlingi	1	f	MM1	Château_eau	Trois-Paletuviers	na
Septembre	2018	37	12/09/2018	13/09/2018	22:00	23:00	22:00-23:00	MM	Anopheles	Anopheles darlingi	An. (Nys.) darlingi	1	f	MM1	Château_eau	Trois-Paletuviers	na
Septembre	2018	37	12/09/2018	13/09/2018	22:00	23:00	22:00-23:00	MM	Anopheles	Anopheles darlingi	An. (Nys.) darlingi	1	f	MM1	Château_eau	Trois-Paletuviers	na
Septembre	2018	37	12/09/2018	13/09/2018	22:00	23:00	22:00-23:00	MM	Anopheles	Anopheles darlingi	An. (Nys.) darlingi	1	f	MM1	Château_eau	Trois-Paletuviers	na
Septembre	2018	37	12/09/2018	13/09/2018	22:00	23:00	22:00-23:00	MM	Anopheles	Anopheles darlingi	An. (Nys.) darlingi	1	f	MM1	Château_eau	Trois-Paletuviers	na
Septembre	2018	37	12/09/2018	13/09/2018	22:00	23:00	22:00-23:00	MM	Anopheles	Anopheles darlingi	An. (Nys.) darlingi	1	f	MM1	Château_eau	Trois-Paletuviers	na
Septembre	2018	37	12/09/2018	13/09/2018	22:00	23:00	22:00-23:00	MM	Anopheles	Anopheles darlingi	An. (Nys.) darlingi	1	f	MM1	Château_eau	Trois-Paletuviers	na
Septembre	2018	37	12/09/2018	13/09/2018	22:00	23:00	22:00-23:00	MM	Coquillettidia	Coquillettidia albicosta	Cq. (Rhy.) albicosta	7	f	MM1	Château_eau	Trois-Paletuviers	na
Septembre	2018	37	12/09/2018	13/09/2018	23:00	00:00	23:00-00:00	MM	Anopheles	Anopheles darlingi	An. (Nys.) darlingi	1	f	MM1	Château_eau	Trois-Paletuviers	na
Septembre	2018	37	12/09/2018	13/09/2018	23:00	00:00	23:00-00:00	MM	Anopheles	Anopheles darlingi	An. (Nys.) darlingi	1	f	MM1	Château_eau	Trois-Paletuviers	na
Septembre	2018	37	12/09/2018	13/09/2018	23:00	00:00	23:00-00:00	MM	Anopheles	Anopheles darlingi	An. (Nys.) darlingi	1	f	MM1	Château_eau	Trois-Paletuviers	na
Septembre	2018	37	12/09/2018	13/09/2018	23:00	00:00	23:00-00:00	MM	Anopheles	Anopheles darlingi	An. (Nys.) darlingi	1	f	MM1	Château_eau	Trois-Paletuviers	na
Septembre	2018	37	12/09/2018	13/09/2018	23:00	00:00	23:00-00:00	MM	Anopheles	Anopheles darlingi	An. (Nys.) darlingi	1	f	MM1	Château_eau	Trois-Paletuviers	na
Septembre	2018	37	12/09/2018	13/09/2018	23:00	00:00	23:00-00:00	MM	Anopheles	Anopheles darlingi	An. (Nys.) darlingi	1	f	MM1	Château_eau	Trois-Paletuviers	na
Septembre	2018	37	12/09/2018	13/09/2018	23:00	00:00	23:00-00:00	MM	Anopheles	Anopheles darlingi	An. (Nys.) darlingi	1	f	MM1	Château_eau	Trois-Paletuviers	na
Septembre	2018	37	12/09/2018	13/09/2018	23:00	00:00	23:00-00:00	MM	Anopheles	Anopheles darlingi	An. (Nys.) darlingi	1	f	MM1	Château_eau	Trois-Paletuviers	na
Septembre	2018	37	12/09/2018	13/09/2018	23:00	00:00	23:00-00:00	MM	Anopheles	Anopheles darlingi	An. (Nys.) darlingi	1	f	MM1	Château_eau	Trois-Paletuviers	na
Septembre	2018	37	12/09/2018	13/09/2018	23:00	00:00	23:00-00:00	MM	Anopheles	Anopheles darlingi	An. (Nys.) darlingi	1	f	MM1	Château_eau	Trois-Paletuviers	na
Septembre	2018	37	12/09/2018	13/09/2018	23:00	00:00	23:00-00:00	MM	Anopheles	Anopheles darlingi	An. (Nys.) darlingi	1	f	MM1	Château_eau	Trois-Paletuviers	na
Septembre	2018	37	12/09/2018	13/09/2018	23:00	00:00	23:00-00:00	MM	Anopheles	Anopheles darlingi	An. (Nys.) darlingi	1	f	MM1	Château_eau	Trois-Paletuviers	na
Septembre	2018	37	12/09/2018	13/09/2018	23:00	00:00	23:00-00:00	MM	Anopheles	Anopheles darlingi	An. (Nys.) darlingi	1	f	MM1	Château_eau	Trois-Paletuviers	na
Septembre	2018	37	12/09/2018	13/09/2018	23:00	00:00	23:00-00:00	MM	Anopheles	Anopheles darlingi	An. (Nys.) darlingi	1	f	MM1	Château_eau	Trois-Paletuviers	na
Septembre	2018	37	12/09/2018	13/09/2018	23:00	00:00	23:00-00:00	MM	Anopheles	Anopheles darlingi	An. (Nys.) darlingi	1	f	MM1	Château_eau	Trois-Paletuviers	na
Septembre	2018	37	12/09/2018	13/09/2018	23:00	00:00	23:00-00:00	MM	Anopheles	Anopheles darlingi	An. (Nys.) darlingi	1	f	MM1	Château_eau	Trois-Paletuviers	na
Septembre	2018	37	12/09/2018	13/09/2018	23:00	00:00	23:00-00:00	MM	Anopheles	Anopheles darlingi	An. (Nys.) darlingi	1	f	MM1	Château_eau	Trois-Paletuviers	na
Septembre	2018	37	12/09/2018	13/09/2018	23:00	00:00	23:00-00:00	MM	Anopheles	Anopheles darlingi	An. (Nys.) darlingi	1	f	MM1	Château_eau	Trois-Paletuviers	na
Septembre	2018	37	12/09/2018	13/09/2018	23:00	00:00	23:00-00:00	MM	Anopheles	Anopheles darlingi	An. (Nys.) darlingi	1	f	MM1	Château_eau	Trois-Paletuviers	na
Septembre	2018	37	12/09/2018	13/09/2018	23:00	00:00	23:00-00:00	MM	Anopheles	Anopheles darlingi	An. (Nys.) darlingi	1	f	MM1	Château_eau	Trois-Paletuviers	na
Septembre	2018	37	12/09/2018	13/09/2018	23:00	00:00	23:00-00:00	MM	Coquillettidia	Coquillettidia albicosta	Cq. (Rhy.) albicosta	19	f	MM1	Château_eau	Trois-Paletuviers	na
Septembre	2018	37	12/09/2018	13/09/2018	00:00	03:00	00:00-03:00	MM	Anopheles	Anopheles darlingi	An. (Nys.) darlingi	1	f	MM1	Château_eau	Trois-Paletuviers	na
Septembre	2018	37	12/09/2018	13/09/2018	00:00	03:00	00:00-03:00	MM	Anopheles	Anopheles darlingi	An. (Nys.) darlingi	1	f	MM1	Château_eau	Trois-Paletuviers	na
Septembre	2018	37	12/09/2018	13/09/2018	00:00	03:00	00:00-03:00	MM	Anopheles	Anopheles darlingi	An. (Nys.) darlingi	1	f	MM1	Château_eau	Trois-Paletuviers	na
Septembre	2018	37	12/09/2018	13/09/2018	00:00	03:00	00:00-03:00	MM	Anopheles	Anopheles darlingi	An. (Nys.) darlingi	1	f	MM1	Château_eau	Trois-Paletuviers	na
Septembre	2018	37	12/09/2018	13/09/2018	00:00	03:00	00:00-03:00	MM	Anopheles	Anopheles darlingi	An. (Nys.) darlingi	1	f	MM1	Château_eau	Trois-Paletuviers	na
Septembre	2018	37	12/09/2018	13/09/2018	00:00	03:00	00:00-03:00	MM	Anopheles	Anopheles darlingi	An. (Nys.) darlingi	1	f	MM1	Château_eau	Trois-Paletuviers	na
Septembre	2018	37	12/09/2018	13/09/2018	00:00	03:00	00:00-03:00	MM	Anopheles	Anopheles darlingi	An. (Nys.) darlingi	1	f	MM1	Château_eau	Trois-Paletuviers	na
Septembre	2018	37	12/09/2018	13/09/2018	00:00	03:00	00:00-03:00	MM	Anopheles	Anopheles darlingi	An. (Nys.) darlingi	1	f	MM1	Château_eau	Trois-Paletuviers	na
Septembre	2018	37	12/09/2018	13/09/2018	00:00	03:00	00:00-03:00	MM	Anopheles	Anopheles darlingi	An. (Nys.) darlingi	1	f	MM1	Château_eau	Trois-Paletuviers	na
Septembre	2018	37	12/09/2018	13/09/2018	00:00	03:00	00:00-03:00	MM	Anopheles	Anopheles darlingi	An. (Nys.) darlingi	1	f	MM1	Château_eau	Trois-Paletuviers	na
Septembre	2018	37	12/09/2018	13/09/2018	00:00	03:00	00:00-03:00	MM	Anopheles	Anopheles darlingi	An. (Nys.) darlingi	1	f	MM1	Château_eau	Trois-Paletuviers	na
Septembre	2018	37	12/09/2018	13/09/2018	00:00	03:00	00:00-03:00	MM	Anopheles	Anopheles darlingi	An. (Nys.) darlingi	1	f	MM1	Château_eau	Trois-Paletuviers	na
Septembre	2018	37	12/09/2018	13/09/2018	00:00	03:00	00:00-03:00	MM	Anopheles	Anopheles darlingi	An. (Nys.) darlingi	1	f	MM1	Château_eau	Trois-Paletuviers	na
Septembre	2018	37	12/09/2018	13/09/2018	00:00	03:00	00:00-03:00	MM	Anopheles	Anopheles darlingi	An. (Nys.) darlingi	1	f	MM1	Château_eau	Trois-Paletuviers	na
Septembre	2018	37	12/09/2018	13/09/2018	00:00	03:00	00:00-03:00	MM	Anopheles	Anopheles darlingi	An. (Nys.) darlingi	1	f	MM1	Château_eau	Trois-Paletuviers	na
Septembre	2018	37	12/09/2018	13/09/2018	00:00	03:00	00:00-03:00	MM	Anopheles	Anopheles darlingi	An. (Nys.) darlingi	1	f	MM1	Château_eau	Trois-Paletuviers	na
Septembre	2018	37	12/09/2018	13/09/2018	00:00	03:00	00:00-03:00	MM	Anopheles	Anopheles darlingi	An. (Nys.) darlingi	1	f	MM1	Château_eau	Trois-Paletuviers	na
Septembre	2018	37	12/09/2018	13/09/2018	00:00	03:00	00:00-03:00	MM	Anopheles	Anopheles darlingi	An. (Nys.) darlingi	1	f	MM1	Château_eau	Trois-Paletuviers	na
Septembre	2018	37	12/09/2018	13/09/2018	00:00	03:00	00:00-03:00	MM	Coquillettidia	Coquillettidia albicosta	Cq. (Rhy.) albicosta	22	f	MM1	Château_eau	Trois-Paletuviers	na
Septembre	2018	37	12/09/2018	13/09/2018	00:00	03:00	00:00-03:00	MM	Coquillettidia	Coquillettidia venezuelensis	Cq. (Rhy.) venezuelensis	2	f	MM1	Château_eau	Trois-Paletuviers	na
Septembre	2018	37	12/09/2018	13/09/2018	03:00	05:00	03:00-05:00	MM	Coquillettidia	Coquillettidia albicosta	Cq. (Rhy.) albicosta	23	f	MM1	Château_eau	Trois-Paletuviers	na
Septembre	2018	37	12/09/2018	13/09/2018	03:00	05:00	03:00-05:00	MM	Anopheles	Anopheles darlingi	An. (Nys.) darlingi	1	f	MM1	Château_eau	Trois-Paletuviers	na
Septembre	2018	37	12/09/2018	13/09/2018	03:00	05:00	03:00-05:00	MM	Anopheles	Anopheles darlingi	An. (Nys.) darlingi	1	f	MM1	Château_eau	Trois-Paletuviers	na
Septembre	2018	37	12/09/2018	13/09/2018	03:00	05:00	03:00-05:00	MM	Anopheles	Anopheles darlingi	An. (Nys.) darlingi	1	f	MM1	Château_eau	Trois-Paletuviers	na
Septembre	2018	37	12/09/2018	13/09/2018	03:00	05:00	03:00-05:00	MM	Anopheles	Anopheles darlingi	An. (Nys.) darlingi	1	f	MM1	Château_eau	Trois-Paletuviers	na
Septembre	2018	37	12/09/2018	13/09/2018	03:00	05:00	03:00-05:00	MM	Anopheles	Anopheles darlingi	An. (Nys.) darlingi	1	f	MM1	Château_eau	Trois-Paletuviers	na
Septembre	2018	37	12/09/2018	13/09/2018	03:00	05:00	03:00-05:00	MM	Anopheles	Anopheles darlingi	An. (Nys.) darlingi	1	f	MM1	Château_eau	Trois-Paletuviers	na
Septembre	2018	37	12/09/2018	13/09/2018	03:00	05:00	03:00-05:00	MM	Anopheles	Anopheles darlingi	An. (Nys.) darlingi	1	f	MM1	Château_eau	Trois-Paletuviers	na
Septembre	2018	37	12/09/2018	13/09/2018	03:00	05:00	03:00-05:00	MM	Anopheles	Anopheles darlingi	An. (Nys.) darlingi	1	f	MM1	Château_eau	Trois-Paletuviers	na
Septembre	2018	37	12/09/2018	13/09/2018	03:00	05:00	03:00-05:00	MM	Anopheles	Anopheles darlingi	An. (Nys.) darlingi	1	f	MM1	Château_eau	Trois-Paletuviers	na
Septembre	2018	37	12/09/2018	13/09/2018	03:00	05:00	03:00-05:00	MM	Anopheles	Anopheles darlingi	An. (Nys.) darlingi	1	f	MM1	Château_eau	Trois-Paletuviers	na
Septembre	2018	37	12/09/2018	13/09/2018	03:00	05:00	03:00-05:00	MM	Anopheles	Anopheles darlingi	An. (Nys.) darlingi	1	f	MM1	Château_eau	Trois-Paletuviers	na
Septembre	2018	37	12/09/2018	13/09/2018	03:00	05:00	03:00-05:00	MM	Anopheles	Anopheles darlingi	An. (Nys.) darlingi	1	f	MM1	Château_eau	Trois-Paletuviers	na
Septembre	2018	37	12/09/2018	13/09/2018	03:00	05:00	03:00-05:00	MM	Anopheles	Anopheles darlingi	An. (Nys.) darlingi	1	f	MM1	Château_eau	Trois-Paletuviers	na
Septembre	2018	37	12/09/2018	13/09/2018	03:00	05:00	03:00-05:00	MM	Anopheles	Anopheles darlingi	An. (Nys.) darlingi	1	f	MM1	Château_eau	Trois-Paletuviers	na
Septembre	2018	37	12/09/2018	13/09/2018	03:00	05:00	03:00-05:00	MM	Anopheles	Anopheles darlingi	An. (Nys.) darlingi	1	f	MM1	Château_eau	Trois-Paletuviers	na
Septembre	2018	37	12/09/2018	13/09/2018	05:00	06:00	05:00-06:00	MM	Coquillettidia	Coquillettidia albicosta	Cq. (Rhy.) albicosta	105	f	MM1	Château_eau	Trois-Paletuviers	na
Septembre	2018	37	12/09/2018	13/09/2018	05:00	06:00	05:00-06:00	MM	Coquillettidia	Coquillettidia venezuelensis	Cq. (Rhy.) venezuelensis	1	f	MM1	Château_eau	Trois-Paletuviers	na
Septembre	2018	37	12/09/2018	13/09/2018	05:00	06:00	05:00-06:00	MM	Anopheles	Anopheles darlingi	An. (Nys.) darlingi	1	f	MM1	Château_eau	Trois-Paletuviers	na
Septembre	2018	37	12/09/2018	13/09/2018	05:00	06:00	05:00-06:00	MM	Anopheles	Anopheles darlingi	An. (Nys.) darlingi	1	f	MM1	Château_eau	Trois-Paletuviers	na
Septembre	2018	37	12/09/2018	13/09/2018	05:00	06:00	05:00-06:00	MM	Anopheles	Anopheles darlingi	An. (Nys.) darlingi	1	f	MM1	Château_eau	Trois-Paletuviers	na
Septembre	2018	37	12/09/2018	13/09/2018	05:00	06:00	05:00-06:00	MM	Anopheles	Anopheles darlingi	An. (Nys.) darlingi	1	f	MM1	Château_eau	Trois-Paletuviers	na
Septembre	2018	37	12/09/2018	13/09/2018	05:00	06:00	05:00-06:00	MM	Anopheles	Anopheles darlingi	An. (Nys.) darlingi	1	f	MM1	Château_eau	Trois-Paletuviers	na
Septembre	2018	37	12/09/2018	13/09/2018	05:00	06:00	05:00-06:00	MM	Anopheles	Anopheles darlingi	An. (Nys.) darlingi	1	f	MM1	Château_eau	Trois-Paletuviers	na
Septembre	2018	37	12/09/2018	13/09/2018	05:00	06:00	05:00-06:00	MM	Anopheles	Anopheles darlingi	An. (Nys.) darlingi	1	f	MM1	Château_eau	Trois-Paletuviers	na
Septembre	2018	37	12/09/2018	13/09/2018	06:00	07:00	06:00-07:00	MM	Coquillettidia	Coquillettidia albicosta	Cq. (Rhy.) albicosta	188	f	MM1	Château_eau	Trois-Paletuviers	na
Septembre	2018	37	12/09/2018	13/09/2018	06:00	07:00	06:00-07:00	MM	Anopheles	Anopheles darlingi	An. (Nys.) darlingi	1	f	MM1	Château_eau	Trois-Paletuviers	na
Septembre	2018	37	12/09/2018	13/09/2018	06:00	07:00	06:00-07:00	MM	Anopheles	Anopheles darlingi	An. (Nys.) darlingi	1	f	MM1	Château_eau	Trois-Paletuviers	na
Septembre	2018	37	12/09/2018	13/09/2018	06:00	07:00	06:00-07:00	MM	Anopheles	Anopheles darlingi	An. (Nys.) darlingi	1	f	MM1	Château_eau	Trois-Paletuviers	na
Septembre	2018	37	12/09/2018	13/09/2018	06:00	07:00	06:00-07:00	MM	Anopheles	Anopheles darlingi	An. (Nys.) darlingi	1	f	MM1	Château_eau	Trois-Paletuviers	na
Septembre	2018	37	12/09/2018	13/09/2018	06:00	07:00	06:00-07:00	MM	Anopheles	Anopheles darlingi	An. (Nys.) darlingi	1	f	MM1	Château_eau	Trois-Paletuviers	na
Septembre	2018	37	12/09/2018	13/09/2018	06:00	07:00	06:00-07:00	MM	Anopheles	Anopheles darlingi	An. (Nys.) darlingi	1	f	MM1	Château_eau	Trois-Paletuviers	na
Septembre	2018	37	13/09/2018	14/09/2018	18:00	19:00	18:00-19:00	MM	Coquillettidia	Coquillettidia albicosta	Cq. (Rhy.) albicosta	44	f	MM1	Château_eau	Trois-Paletuviers	na
Septembre	2018	37	13/09/2018	14/09/2018	18:00	19:00	18:00-19:00	MM	Coquillettidia	Coquillettidia venezuelensis	Cq. (Rhy.) venezuelensis	2	f	MM1	Château_eau	Trois-Paletuviers	na
Septembre	2018	37	13/09/2018	14/09/2018	18:00	19:00	18:00-19:00	MM	Anopheles	Anopheles darlingi	An. (Nys.) darlingi	1	f	MM1	Château_eau	Trois-Paletuviers	na
Septembre	2018	37	13/09/2018	14/09/2018	18:00	19:00	18:00-19:00	MM	Anopheles	Anopheles darlingi	An. (Nys.) darlingi	1	f	MM1	Château_eau	Trois-Paletuviers	na
Septembre	2018	37	13/09/2018	14/09/2018	18:00	19:00	18:00-19:00	MM	Anopheles	Anopheles darlingi	An. (Nys.) darlingi	1	f	MM1	Château_eau	Trois-Paletuviers	na
Septembre	2018	37	13/09/2018	14/09/2018	19:00	20:00	19:00-20:00	MM	Coquillettidia	Coquillettidia albicosta	Cq. (Rhy.) albicosta	14	f	MM1	Château_eau	Trois-Paletuviers	na
Septembre	2018	37	13/09/2018	14/09/2018	19:00	20:00	19:00-20:00	MM	Anopheles	Anopheles darlingi	An. (Nys.) darlingi	1	f	MM1	Château_eau	Trois-Paletuviers	na
Septembre	2018	37	13/09/2018	14/09/2018	19:00	20:00	19:00-20:00	MM	Anopheles	Anopheles darlingi	An. (Nys.) darlingi	1	f	MM1	Château_eau	Trois-Paletuviers	na
Septembre	2018	37	13/09/2018	14/09/2018	19:00	20:00	19:00-20:00	MM	Anopheles	Anopheles darlingi	An. (Nys.) darlingi	1	f	MM1	Château_eau	Trois-Paletuviers	na
Septembre	2018	37	13/09/2018	14/09/2018	19:00	20:00	19:00-20:00	MM	Anopheles	Anopheles darlingi	An. (Nys.) darlingi	1	f	MM1	Château_eau	Trois-Paletuviers	na
Septembre	2018	37	13/09/2018	14/09/2018	19:00	20:00	19:00-20:00	MM	Anopheles	Anopheles darlingi	An. (Nys.) darlingi	1	f	MM1	Château_eau	Trois-Paletuviers	na
Septembre	2018	37	13/09/2018	14/09/2018	19:00	20:00	19:00-20:00	MM	Anopheles	Anopheles darlingi	An. (Nys.) darlingi	1	f	MM1	Château_eau	Trois-Paletuviers	na
Septembre	2018	37	13/09/2018	14/09/2018	19:00	20:00	19:00-20:00	MM	Anopheles	Anopheles darlingi	An. (Nys.) darlingi	1	f	MM1	Château_eau	Trois-Paletuviers	na
Septembre	2018	37	13/09/2018	14/09/2018	19:00	20:00	19:00-20:00	MM	Anopheles	Anopheles darlingi	An. (Nys.) darlingi	1	f	MM1	Château_eau	Trois-Paletuviers	na
Septembre	2018	37	13/09/2018	14/09/2018	19:00	20:00	19:00-20:00	MM	Anopheles	Anopheles darlingi	An. (Nys.) darlingi	1	f	MM1	Château_eau	Trois-Paletuviers	na
Septembre	2018	37	13/09/2018	14/09/2018	19:00	20:00	19:00-20:00	MM	Anopheles	Anopheles darlingi	An. (Nys.) darlingi	1	f	MM1	Château_eau	Trois-Paletuviers	na
Septembre	2018	37	13/09/2018	14/09/2018	19:00	20:00	19:00-20:00	MM	Anopheles	Anopheles darlingi	An. (Nys.) darlingi	1	f	MM1	Château_eau	Trois-Paletuviers	na
Septembre	2018	37	13/09/2018	14/09/2018	19:00	20:00	19:00-20:00	MM	Anopheles	Anopheles darlingi	An. (Nys.) darlingi	1	f	MM1	Château_eau	Trois-Paletuviers	na
Septembre	2018	37	13/09/2018	14/09/2018	19:00	20:00	19:00-20:00	MM	Anopheles	Anopheles darlingi	An. (Nys.) darlingi	1	f	MM1	Château_eau	Trois-Paletuviers	na
Septembre	2018	37	13/09/2018	14/09/2018	19:00	20:00	19:00-20:00	MM	Anopheles	Anopheles darlingi	An. (Nys.) darlingi	1	f	MM1	Château_eau	Trois-Paletuviers	na
Septembre	2018	37	13/09/2018	14/09/2018	19:00	20:00	19:00-20:00	MM	Anopheles	Anopheles darlingi	An. (Nys.) darlingi	1	f	MM1	Château_eau	Trois-Paletuviers	na
Septembre	2018	37	13/09/2018	14/09/2018	19:00	20:00	19:00-20:00	MM	Anopheles	Anopheles darlingi	An. (Nys.) darlingi	1	f	MM1	Château_eau	Trois-Paletuviers	na
Septembre	2018	37	13/09/2018	14/09/2018	19:00	20:00	19:00-20:00	MM	Anopheles	Anopheles darlingi	An. (Nys.) darlingi	1	f	MM1	Château_eau	Trois-Paletuviers	na
Septembre	2018	37	13/09/2018	14/09/2018	19:00	20:00	19:00-20:00	MM	Anopheles	Anopheles darlingi	An. (Nys.) darlingi	1	f	MM1	Château_eau	Trois-Paletuviers	na
Septembre	2018	37	13/09/2018	14/09/2018	20:00	21:00	20:00-21:00	MM	Anopheles	Anopheles darlingi	An. (Nys.) darlingi	1	f	MM1	Château_eau	Trois-Paletuviers	na
Septembre	2018	37	13/09/2018	14/09/2018	20:00	21:00	20:00-21:00	MM	Anopheles	Anopheles darlingi	An. (Nys.) darlingi	1	f	MM1	Château_eau	Trois-Paletuviers	na
Septembre	2018	37	13/09/2018	14/09/2018	20:00	21:00	20:00-21:00	MM	Anopheles	Anopheles darlingi	An. (Nys.) darlingi	1	f	MM1	Château_eau	Trois-Paletuviers	na
Septembre	2018	37	13/09/2018	14/09/2018	20:00	21:00	20:00-21:00	MM	Anopheles	Anopheles darlingi	An. (Nys.) darlingi	1	f	MM1	Château_eau	Trois-Paletuviers	na
Septembre	2018	37	13/09/2018	14/09/2018	20:00	21:00	20:00-21:00	MM	Anopheles	Anopheles darlingi	An. (Nys.) darlingi	1	f	MM1	Château_eau	Trois-Paletuviers	na
Septembre	2018	37	13/09/2018	14/09/2018	20:00	21:00	20:00-21:00	MM	Anopheles	Anopheles darlingi	An. (Nys.) darlingi	1	f	MM1	Château_eau	Trois-Paletuviers	na
Septembre	2018	37	13/09/2018	14/09/2018	20:00	21:00	20:00-21:00	MM	Anopheles	Anopheles darlingi	An. (Nys.) darlingi	1	f	MM1	Château_eau	Trois-Paletuviers	na
Septembre	2018	37	13/09/2018	14/09/2018	20:00	21:00	20:00-21:00	MM	Anopheles	Anopheles darlingi	An. (Nys.) darlingi	1	f	MM1	Château_eau	Trois-Paletuviers	na
Septembre	2018	37	13/09/2018	14/09/2018	20:00	21:00	20:00-21:00	MM	Anopheles	Anopheles darlingi	An. (Nys.) darlingi	1	f	MM1	Château_eau	Trois-Paletuviers	na
Septembre	2018	37	13/09/2018	14/09/2018	20:00	21:00	20:00-21:00	MM	Anopheles	Anopheles darlingi	An. (Nys.) darlingi	1	f	MM1	Château_eau	Trois-Paletuviers	na
Septembre	2018	37	13/09/2018	14/09/2018	20:00	21:00	20:00-21:00	MM	Anopheles	Anopheles darlingi	An. (Nys.) darlingi	1	f	MM1	Château_eau	Trois-Paletuviers	na
Septembre	2018	37	13/09/2018	14/09/2018	20:00	21:00	20:00-21:00	MM	Anopheles	Anopheles darlingi	An. (Nys.) darlingi	1	f	MM1	Château_eau	Trois-Paletuviers	na
Septembre	2018	37	13/09/2018	14/09/2018	20:00	21:00	20:00-21:00	MM	Anopheles	Anopheles darlingi	An. (Nys.) darlingi	1	f	MM1	Château_eau	Trois-Paletuviers	na
Septembre	2018	37	13/09/2018	14/09/2018	20:00	21:00	20:00-21:00	MM	Anopheles	Anopheles darlingi	An. (Nys.) darlingi	1	f	MM1	Château_eau	Trois-Paletuviers	na
Septembre	2018	37	13/09/2018	14/09/2018	20:00	21:00	20:00-21:00	MM	Anopheles	Anopheles darlingi	An. (Nys.) darlingi	1	f	MM1	Château_eau	Trois-Paletuviers	na
Septembre	2018	37	13/09/2018	14/09/2018	20:00	21:00	20:00-21:00	MM	Anopheles	Anopheles darlingi	An. (Nys.) darlingi	1	f	MM1	Château_eau	Trois-Paletuviers	na
Septembre	2018	37	13/09/2018	14/09/2018	21:00	22:00	21:00-22:00	MM	Coquillettidia	Coquillettidia albicosta	Cq. (Rhy.) albicosta	3	f	MM1	Château_eau	Trois-Paletuviers	na
Septembre	2018	37	13/09/2018	14/09/2018	21:00	22:00	21:00-22:00	MM	Anopheles	Anopheles darlingi	An. (Nys.) darlingi	1	f	MM1	Château_eau	Trois-Paletuviers	na
Septembre	2018	37	13/09/2018	14/09/2018	21:00	22:00	21:00-22:00	MM	Anopheles	Anopheles darlingi	An. (Nys.) darlingi	1	f	MM1	Château_eau	Trois-Paletuviers	na
Septembre	2018	37	13/09/2018	14/09/2018	21:00	22:00	21:00-22:00	MM	Anopheles	Anopheles darlingi	An. (Nys.) darlingi	1	f	MM1	Château_eau	Trois-Paletuviers	na
Septembre	2018	37	13/09/2018	14/09/2018	21:00	22:00	21:00-22:00	MM	Anopheles	Anopheles darlingi	An. (Nys.) darlingi	1	f	MM1	Château_eau	Trois-Paletuviers	na
Septembre	2018	37	13/09/2018	14/09/2018	21:00	22:00	21:00-22:00	MM	Anopheles	Anopheles darlingi	An. (Nys.) darlingi	1	f	MM1	Château_eau	Trois-Paletuviers	na
Septembre	2018	37	13/09/2018	14/09/2018	21:00	22:00	21:00-22:00	MM	Anopheles	Anopheles darlingi	An. (Nys.) darlingi	1	f	MM1	Château_eau	Trois-Paletuviers	na
Septembre	2018	37	13/09/2018	14/09/2018	21:00	22:00	21:00-22:00	MM	Anopheles	Anopheles darlingi	An. (Nys.) darlingi	1	f	MM1	Château_eau	Trois-Paletuviers	na
Septembre	2018	37	13/09/2018	14/09/2018	21:00	22:00	21:00-22:00	MM	Anopheles	Anopheles darlingi	An. (Nys.) darlingi	1	f	MM1	Château_eau	Trois-Paletuviers	na
Septembre	2018	37	13/09/2018	14/09/2018	21:00	22:00	21:00-22:00	MM	Anopheles	Anopheles darlingi	An. (Nys.) darlingi	1	f	MM1	Château_eau	Trois-Paletuviers	na
Septembre	2018	37	13/09/2018	14/09/2018	21:00	22:00	21:00-22:00	MM	Anopheles	Anopheles darlingi	An. (Nys.) darlingi	1	f	MM1	Château_eau	Trois-Paletuviers	na
Septembre	2018	37	13/09/2018	14/09/2018	21:00	22:00	21:00-22:00	MM	Anopheles	Anopheles darlingi	An. (Nys.) darlingi	1	f	MM1	Château_eau	Trois-Paletuviers	na
Septembre	2018	37	13/09/2018	14/09/2018	21:00	22:00	21:00-22:00	MM	Anopheles	Anopheles darlingi	An. (Nys.) darlingi	1	f	MM1	Château_eau	Trois-Paletuviers	na
Septembre	2018	37	13/09/2018	14/09/2018	21:00	22:00	21:00-22:00	MM	Anopheles	Anopheles darlingi	An. (Nys.) darlingi	1	f	MM1	Château_eau	Trois-Paletuviers	na
Septembre	2018	37	13/09/2018	14/09/2018	21:00	22:00	21:00-22:00	MM	Anopheles	Anopheles darlingi	An. (Nys.) darlingi	1	f	MM1	Château_eau	Trois-Paletuviers	na
Septembre	2018	37	13/09/2018	14/09/2018	21:00	22:00	21:00-22:00	MM	Anopheles	Anopheles darlingi	An. (Nys.) darlingi	1	f	MM1	Château_eau	Trois-Paletuviers	na
Septembre	2018	37	13/09/2018	14/09/2018	21:00	22:00	21:00-22:00	MM	Anopheles	Anopheles darlingi	An. (Nys.) darlingi	1	f	MM1	Château_eau	Trois-Paletuviers	na
Septembre	2018	37	13/09/2018	14/09/2018	21:00	22:00	21:00-22:00	MM	Anopheles	Anopheles darlingi	An. (Nys.) darlingi	1	f	MM1	Château_eau	Trois-Paletuviers	na
Septembre	2018	37	13/09/2018	14/09/2018	21:00	22:00	21:00-22:00	MM	Anopheles	Anopheles darlingi	An. (Nys.) darlingi	1	f	MM1	Château_eau	Trois-Paletuviers	na
Septembre	2018	37	13/09/2018	14/09/2018	21:00	22:00	21:00-22:00	MM	Anopheles	Anopheles darlingi	An. (Nys.) darlingi	1	f	MM1	Château_eau	Trois-Paletuviers	na
Septembre	2018	37	13/09/2018	14/09/2018	21:00	22:00	21:00-22:00	MM	Anopheles	Anopheles darlingi	An. (Nys.) darlingi	1	f	MM1	Château_eau	Trois-Paletuviers	na
Septembre	2018	37	13/09/2018	14/09/2018	21:00	22:00	21:00-22:00	MM	Anopheles	Anopheles darlingi	An. (Nys.) darlingi	1	f	MM1	Château_eau	Trois-Paletuviers	na
Septembre	2018	37	13/09/2018	14/09/2018	21:00	22:00	21:00-22:00	MM	Anopheles	Anopheles darlingi	An. (Nys.) darlingi	1	f	MM1	Château_eau	Trois-Paletuviers	na
Septembre	2018	37	13/09/2018	14/09/2018	21:00	22:00	21:00-22:00	MM	Anopheles	Anopheles darlingi	An. (Nys.) darlingi	1	f	MM1	Château_eau	Trois-Paletuviers	na
Septembre	2018	37	13/09/2018	14/09/2018	21:00	22:00	21:00-22:00	MM	Anopheles	Anopheles darlingi	An. (Nys.) darlingi	1	f	MM1	Château_eau	Trois-Paletuviers	na
Septembre	2018	37	13/09/2018	14/09/2018	21:00	22:00	21:00-22:00	MM	Anopheles	Anopheles darlingi	An. (Nys.) darlingi	1	f	MM1	Château_eau	Trois-Paletuviers	na
Septembre	2018	37	13/09/2018	14/09/2018	21:00	22:00	21:00-22:00	MM	Anopheles	Anopheles darlingi	An. (Nys.) darlingi	1	f	MM1	Château_eau	Trois-Paletuviers	na
Septembre	2018	37	13/09/2018	14/09/2018	21:00	22:00	21:00-22:00	MM	Anopheles	Anopheles darlingi	An. (Nys.) darlingi	1	f	MM1	Château_eau	Trois-Paletuviers	na
Septembre	2018	37	13/09/2018	14/09/2018	22:00	23:00	22:00-23:00	MM	Coquillettidia	Coquillettidia albicosta	Cq. (Rhy.) albicosta	7	f	MM1	Château_eau	Trois-Paletuviers	na
Septembre	2018	37	13/09/2018	14/09/2018	22:00	23:00	22:00-23:00	MM	Anopheles	Anopheles darlingi	An. (Nys.) darlingi	1	f	MM1	Château_eau	Trois-Paletuviers	na
Septembre	2018	37	13/09/2018	14/09/2018	22:00	23:00	22:00-23:00	MM	Anopheles	Anopheles darlingi	An. (Nys.) darlingi	1	f	MM1	Château_eau	Trois-Paletuviers	na
Septembre	2018	37	13/09/2018	14/09/2018	22:00	23:00	22:00-23:00	MM	Anopheles	Anopheles darlingi	An. (Nys.) darlingi	1	f	MM1	Château_eau	Trois-Paletuviers	na
Septembre	2018	37	13/09/2018	14/09/2018	22:00	23:00	22:00-23:00	MM	Anopheles	Anopheles darlingi	An. (Nys.) darlingi	1	f	MM1	Château_eau	Trois-Paletuviers	na
Septembre	2018	37	13/09/2018	14/09/2018	22:00	23:00	22:00-23:00	MM	Anopheles	Anopheles darlingi	An. (Nys.) darlingi	1	f	MM1	Château_eau	Trois-Paletuviers	na
Septembre	2018	37	13/09/2018	14/09/2018	22:00	23:00	22:00-23:00	MM	Anopheles	Anopheles darlingi	An. (Nys.) darlingi	1	f	MM1	Château_eau	Trois-Paletuviers	na
Septembre	2018	37	13/09/2018	14/09/2018	22:00	23:00	22:00-23:00	MM	Anopheles	Anopheles darlingi	An. (Nys.) darlingi	1	f	MM1	Château_eau	Trois-Paletuviers	na
Septembre	2018	37	13/09/2018	14/09/2018	22:00	23:00	22:00-23:00	MM	Anopheles	Anopheles darlingi	An. (Nys.) darlingi	1	f	MM1	Château_eau	Trois-Paletuviers	na
Septembre	2018	37	13/09/2018	14/09/2018	22:00	23:00	22:00-23:00	MM	Anopheles	Anopheles darlingi	An. (Nys.) darlingi	1	f	MM1	Château_eau	Trois-Paletuviers	na
Septembre	2018	37	13/09/2018	14/09/2018	22:00	23:00	22:00-23:00	MM	Anopheles	Anopheles darlingi	An. (Nys.) darlingi	1	f	MM1	Château_eau	Trois-Paletuviers	na
Septembre	2018	37	13/09/2018	14/09/2018	22:00	23:00	22:00-23:00	MM	Anopheles	Anopheles darlingi	An. (Nys.) darlingi	1	f	MM1	Château_eau	Trois-Paletuviers	na
Septembre	2018	37	13/09/2018	14/09/2018	22:00	23:00	22:00-23:00	MM	Anopheles	Anopheles darlingi	An. (Nys.) darlingi	1	f	MM1	Château_eau	Trois-Paletuviers	na
Septembre	2018	37	13/09/2018	14/09/2018	23:00	00:00	23:00-00:00	MM	Coquillettidia	Coquillettidia albicosta	Cq. (Rhy.) albicosta	16	f	MM1	Château_eau	Trois-Paletuviers	na
Septembre	2018	37	13/09/2018	14/09/2018	23:00	00:00	23:00-00:00	MM	Coquillettidia	Coquillettidia venezuelensis	Cq. (Rhy.) venezuelensis	4	f	MM1	Château_eau	Trois-Paletuviers	na
Septembre	2018	37	13/09/2018	14/09/2018	23:00	00:00	23:00-00:00	MM	Anopheles	Anopheles darlingi	An. (Nys.) darlingi	1	f	MM1	Château_eau	Trois-Paletuviers	na
Septembre	2018	37	13/09/2018	14/09/2018	23:00	00:00	23:00-00:00	MM	Anopheles	Anopheles darlingi	An. (Nys.) darlingi	1	f	MM1	Château_eau	Trois-Paletuviers	na
Septembre	2018	37	13/09/2018	14/09/2018	23:00	00:00	23:00-00:00	MM	Anopheles	Anopheles darlingi	An. (Nys.) darlingi	1	f	MM1	Château_eau	Trois-Paletuviers	na
Septembre	2018	37	13/09/2018	14/09/2018	23:00	00:00	23:00-00:00	MM	Anopheles	Anopheles darlingi	An. (Nys.) darlingi	1	f	MM1	Château_eau	Trois-Paletuviers	na
Septembre	2018	37	13/09/2018	14/09/2018	23:00	00:00	23:00-00:00	MM	Anopheles	Anopheles darlingi	An. (Nys.) darlingi	1	f	MM1	Château_eau	Trois-Paletuviers	na
Septembre	2018	37	13/09/2018	14/09/2018	00:00	03:00	00:00-03:00	MM	Coquillettidia	Coquillettidia albicosta	Cq. (Rhy.) albicosta	15	f	MM1	Château_eau	Trois-Paletuviers	na
Septembre	2018	37	13/09/2018	14/09/2018	00:00	03:00	00:00-03:00	MM	Anopheles	Anopheles darlingi	An. (Nys.) darlingi	1	f	MM1	Château_eau	Trois-Paletuviers	na
Septembre	2018	37	13/09/2018	14/09/2018	00:00	03:00	00:00-03:00	MM	Anopheles	Anopheles darlingi	An. (Nys.) darlingi	1	f	MM1	Château_eau	Trois-Paletuviers	na
Septembre	2018	37	13/09/2018	14/09/2018	00:00	03:00	00:00-03:00	MM	Anopheles	Anopheles darlingi	An. (Nys.) darlingi	1	f	MM1	Château_eau	Trois-Paletuviers	na
Septembre	2018	37	13/09/2018	14/09/2018	00:00	03:00	00:00-03:00	MM	Anopheles	Anopheles darlingi	An. (Nys.) darlingi	1	f	MM1	Château_eau	Trois-Paletuviers	na
Septembre	2018	37	13/09/2018	14/09/2018	00:00	03:00	00:00-03:00	MM	Anopheles	Anopheles darlingi	An. (Nys.) darlingi	1	f	MM1	Château_eau	Trois-Paletuviers	na
Septembre	2018	37	13/09/2018	14/09/2018	00:00	03:00	00:00-03:00	MM	Anopheles	Anopheles darlingi	An. (Nys.) darlingi	1	f	MM1	Château_eau	Trois-Paletuviers	na
Septembre	2018	37	13/09/2018	14/09/2018	00:00	03:00	00:00-03:00	MM	Anopheles	Anopheles darlingi	An. (Nys.) darlingi	1	f	MM1	Château_eau	Trois-Paletuviers	na
Septembre	2018	37	13/09/2018	14/09/2018	00:00	03:00	00:00-03:00	MM	Anopheles	Anopheles darlingi	An. (Nys.) darlingi	1	f	MM1	Château_eau	Trois-Paletuviers	na
Septembre	2018	37	13/09/2018	14/09/2018	00:00	03:00	00:00-03:00	MM	Anopheles	Anopheles darlingi	An. (Nys.) darlingi	1	f	MM1	Château_eau	Trois-Paletuviers	na
Septembre	2018	37	13/09/2018	14/09/2018	00:00	03:00	00:00-03:00	MM	Anopheles	Anopheles darlingi	An. (Nys.) darlingi	1	f	MM1	Château_eau	Trois-Paletuviers	na
Septembre	2018	37	13/09/2018	14/09/2018	03:00	05:00	03:00-05:00	MM	Coquillettidia	Coquillettidia albicosta	Cq. (Rhy.) albicosta	3	f	MM1	Château_eau	Trois-Paletuviers	na
Septembre	2018	37	13/09/2018	14/09/2018	03:00	05:00	03:00-05:00	MM	Coquillettidia	Coquillettidia venezuelensis	Cq. (Rhy.) venezuelensis	1	f	MM1	Château_eau	Trois-Paletuviers	na
Septembre	2018	37	13/09/2018	14/09/2018	03:00	05:00	03:00-05:00	MM	Anopheles	Anopheles darlingi	An. (Nys.) darlingi	1	f	MM1	Château_eau	Trois-Paletuviers	na
Septembre	2018	37	13/09/2018	14/09/2018	03:00	05:00	03:00-05:00	MM	Anopheles	Anopheles darlingi	An. (Nys.) darlingi	1	f	MM1	Château_eau	Trois-Paletuviers	na
Septembre	2018	37	13/09/2018	14/09/2018	03:00	05:00	03:00-05:00	MM	Anopheles	Anopheles darlingi	An. (Nys.) darlingi	1	f	MM1	Château_eau	Trois-Paletuviers	na
Septembre	2018	37	13/09/2018	14/09/2018	05:00	06:00	05:00-06:00	MM	Coquillettidia	Coquillettidia albicosta	Cq. (Rhy.) albicosta	136	f	MM1	Château_eau	Trois-Paletuviers	na
Septembre	2018	37	13/09/2018	14/09/2018	05:00	06:00	05:00-06:00	MM	Anopheles	Anopheles darlingi	An. (Nys.) darlingi	1	f	MM1	Château_eau	Trois-Paletuviers	na
Septembre	2018	37	13/09/2018	14/09/2018	05:00	06:00	05:00-06:00	MM	Anopheles	Anopheles darlingi	An. (Nys.) darlingi	1	f	MM1	Château_eau	Trois-Paletuviers	na
Septembre	2018	37	13/09/2018	14/09/2018	05:00	06:00	05:00-06:00	MM	Anopheles	Anopheles darlingi	An. (Nys.) darlingi	1	f	MM1	Château_eau	Trois-Paletuviers	na
Septembre	2018	37	13/09/2018	14/09/2018	05:00	06:00	05:00-06:00	MM	Anopheles	Anopheles darlingi	An. (Nys.) darlingi	1	f	MM1	Château_eau	Trois-Paletuviers	na
Septembre	2018	37	13/09/2018	14/09/2018	06:00	07:00	06:00-07:00	MM	Coquillettidia	Coquillettidia albicosta	Cq. (Rhy.) albicosta	330	f	MM1	Château_eau	Trois-Paletuviers	na
Septembre	2018	37	13/09/2018	14/09/2018	06:00	07:00	06:00-07:00	MM	Anopheles	Anopheles darlingi	An. (Nys.) darlingi	1	f	MM1	Château_eau	Trois-Paletuviers	na
Septembre	2018	37	10/09/2018	11/09/2018	18:00	19:00	18:00-19:00	MM	Coquillettidia	Coquillettidia albicosta	Cq. (Rhy.) albicosta	266	f	MM3	Carbet_communautaire	Trois-Paletuviers	na
Septembre	2018	37	10/09/2018	11/09/2018	18:00	19:00	18:00-19:00	MM	Coquillettidia	Coquillettidia venezuelensis	Cq. (Rhy.) venezuelensis	2	f	MM3	Carbet_communautaire	Trois-Paletuviers	na
Septembre	2018	37	10/09/2018	11/09/2018	18:00	19:00	18:00-19:00	MM	Anopheles	Anopheles darlingi	An. (Nys.) darlingi	1	f	MM3	Carbet_communautaire	Trois-Paletuviers	na
Septembre	2018	37	10/09/2018	11/09/2018	19:00	20:00	19:00-20:00	MM	Coquillettidia	Coquillettidia albicosta	Cq. (Rhy.) albicosta	103	f	MM3	Carbet_communautaire	Trois-Paletuviers	na
Septembre	2018	37	10/09/2018	11/09/2018	19:00	20:00	19:00-20:00	MM	Anopheles	Anopheles darlingi	An. (Nys.) darlingi	1	f	MM3	Carbet_communautaire	Trois-Paletuviers	na
Septembre	2018	37	10/09/2018	11/09/2018	19:00	20:00	19:00-20:00	MM	Anopheles	Anopheles darlingi	An. (Nys.) darlingi	1	f	MM3	Carbet_communautaire	Trois-Paletuviers	na
Septembre	2018	37	10/09/2018	11/09/2018	19:00	20:00	19:00-20:00	MM	Anopheles	Anopheles darlingi	An. (Nys.) darlingi	1	f	MM3	Carbet_communautaire	Trois-Paletuviers	na
Septembre	2018	37	10/09/2018	11/09/2018	19:00	20:00	19:00-20:00	MM	Anopheles	Anopheles darlingi	An. (Nys.) darlingi	1	f	MM3	Carbet_communautaire	Trois-Paletuviers	na
Septembre	2018	37	10/09/2018	11/09/2018	20:00	21:00	20:00-21:00	MM	Coquillettidia	Coquillettidia albicosta	Cq. (Rhy.) albicosta	58	f	MM3	Carbet_communautaire	Trois-Paletuviers	na
Septembre	2018	37	10/09/2018	11/09/2018	20:00	21:00	20:00-21:00	MM	Coquillettidia	Coquillettidia venezuelensis	Cq. (Rhy.) venezuelensis	1	f	MM3	Carbet_communautaire	Trois-Paletuviers	na
Septembre	2018	37	10/09/2018	11/09/2018	20:00	21:00	20:00-21:00	MM	Anopheles	Anopheles darlingi	An. (Nys.) darlingi	1	f	MM3	Carbet_communautaire	Trois-Paletuviers	na
Septembre	2018	37	10/09/2018	11/09/2018	21:00	22:00	21:00-22:00	MM	Coquillettidia	Coquillettidia albicosta	Cq. (Rhy.) albicosta	178	f	MM3	Carbet_communautaire	Trois-Paletuviers	na
Septembre	2018	37	10/09/2018	11/09/2018	21:00	22:00	21:00-22:00	MM	Coquillettidia	Coquillettidia venezuelensis	Cq. (Rhy.) venezuelensis	3	f	MM3	Carbet_communautaire	Trois-Paletuviers	na
Septembre	2018	37	10/09/2018	11/09/2018	22:00	23:00	22:00-23:00	MM	Coquillettidia	Coquillettidia albicosta	Cq. (Rhy.) albicosta	38	f	MM3	Carbet_communautaire	Trois-Paletuviers	na
Septembre	2018	37	10/09/2018	11/09/2018	22:00	23:00	22:00-23:00	MM	Coquillettidia	Coquillettidia venezuelensis	Cq. (Rhy.) venezuelensis	2	f	MM3	Carbet_communautaire	Trois-Paletuviers	na
Septembre	2018	37	10/09/2018	11/09/2018	22:00	23:00	22:00-23:00	MM	Anopheles	Anopheles darlingi	An. (Nys.) darlingi	1	f	MM3	Carbet_communautaire	Trois-Paletuviers	na
Septembre	2018	37	10/09/2018	11/09/2018	22:00	23:00	22:00-23:00	MM	Anopheles	Anopheles darlingi	An. (Nys.) darlingi	1	f	MM3	Carbet_communautaire	Trois-Paletuviers	na
Septembre	2018	37	10/09/2018	11/09/2018	23:00	00:00	23:00-00:00	MM	Coquillettidia	Coquillettidia albicosta	Cq. (Rhy.) albicosta	30	f	MM3	Carbet_communautaire	Trois-Paletuviers	na
Septembre	2018	37	10/09/2018	11/09/2018	23:00	00:00	23:00-00:00	MM	Coquillettidia	Coquillettidia venezuelensis	Cq. (Rhy.) venezuelensis	1	f	MM3	Carbet_communautaire	Trois-Paletuviers	na
Septembre	2018	37	10/09/2018	11/09/2018	23:00	00:00	23:00-00:00	MM	Anopheles	Anopheles darlingi	An. (Nys.) darlingi	1	f	MM3	Carbet_communautaire	Trois-Paletuviers	na
Septembre	2018	37	10/09/2018	11/09/2018	23:00	00:00	23:00-00:00	MM	Anopheles	Anopheles darlingi	An. (Nys.) darlingi	1	f	MM3	Carbet_communautaire	Trois-Paletuviers	na
Septembre	2018	37	10/09/2018	11/09/2018	00:00	03:00	00:00-03:00	MM	Coquillettidia	Coquillettidia albicosta	Cq. (Rhy.) albicosta	17	f	MM3	Carbet_communautaire	Trois-Paletuviers	na
Septembre	2018	37	10/09/2018	11/09/2018	00:00	03:00	00:00-03:00	MM	Anopheles	Anopheles darlingi	An. (Nys.) darlingi	1	f	MM3	Carbet_communautaire	Trois-Paletuviers	na
Septembre	2018	37	10/09/2018	11/09/2018	00:00	03:00	00:00-03:00	MM	Anopheles	Anopheles darlingi	An. (Nys.) darlingi	1	f	MM3	Carbet_communautaire	Trois-Paletuviers	na
Septembre	2018	37	10/09/2018	11/09/2018	03:00	05:00	03:00-05:00	MM	Coquillettidia	Coquillettidia albicosta	Cq. (Rhy.) albicosta	16	f	MM3	Carbet_communautaire	Trois-Paletuviers	na
Septembre	2018	37	10/09/2018	11/09/2018	05:00	06:00	05:00-06:00	MM	Coquillettidia	Coquillettidia albicosta	Cq. (Rhy.) albicosta	242	f	MM3	Carbet_communautaire	Trois-Paletuviers	na
Septembre	2018	37	10/09/2018	11/09/2018	05:00	06:00	05:00-06:00	MM	Anopheles	Anopheles darlingi	An. (Nys.) darlingi	1	f	MM3	Carbet_communautaire	Trois-Paletuviers	na
Septembre	2018	37	10/09/2018	11/09/2018	05:00	06:00	05:00-06:00	MM	Anopheles	Anopheles darlingi	An. (Nys.) darlingi	1	f	MM3	Carbet_communautaire	Trois-Paletuviers	na
Septembre	2018	37	10/09/2018	11/09/2018	06:00	07:00	06:00-07:00	MM	Coquillettidia	Coquillettidia albicosta	Cq. (Rhy.) albicosta	45	f	MM3	Carbet_communautaire	Trois-Paletuviers	na
Septembre	2018	37	10/09/2018	11/09/2018	07:00	08:00	07:00-08:00	MM	Coquillettidia	Coquillettidia albicosta	Cq. (Rhy.) albicosta	1	f	MM3	Carbet_communautaire	Trois-Paletuviers	na
Septembre	2018	37	11/09/2018	12/09/2018	18:00	19:00	18:00-19:00	MM	Coquillettidia	Coquillettidia albicosta	Cq. (Rhy.) albicosta	22	f	MM3	Carbet_communautaire	Trois-Paletuviers	na
Septembre	2018	37	11/09/2018	12/09/2018	18:00	19:00	18:00-19:00	MM	Coquillettidia	Coquillettidia venezuelensis	Cq. (Rhy.) venezuelensis	1	f	MM3	Carbet_communautaire	Trois-Paletuviers	na
Septembre	2018	37	11/09/2018	12/09/2018	19:00	20:00	19:00-20:00	MM	Coquillettidia	Coquillettidia albicosta	Cq. (Rhy.) albicosta	9	f	MM3	Carbet_communautaire	Trois-Paletuviers	na
Septembre	2018	37	11/09/2018	12/09/2018	20:00	21:00	20:00-21:00	MM	Coquillettidia	Coquillettidia albicosta	Cq. (Rhy.) albicosta	9	f	MM3	Carbet_communautaire	Trois-Paletuviers	na
Septembre	2018	37	11/09/2018	12/09/2018	20:00	21:00	20:00-21:00	MM	Coquillettidia	Coquillettidia venezuelensis	Cq. (Rhy.) venezuelensis	1	f	MM3	Carbet_communautaire	Trois-Paletuviers	na
Septembre	2018	37	11/09/2018	12/09/2018	20:00	21:00	20:00-21:00	MM	Anopheles	Anopheles darlingi	An. (Nys.) darlingi	1	f	MM3	Carbet_communautaire	Trois-Paletuviers	na
Septembre	2018	37	11/09/2018	12/09/2018	21:00	22:00	21:00-22:00	MM	Coquillettidia	Coquillettidia albicosta	Cq. (Rhy.) albicosta	4	f	MM3	Carbet_communautaire	Trois-Paletuviers	na
Septembre	2018	37	11/09/2018	12/09/2018	22:00	23:00	22:00-23:00	MM	Coquillettidia	Coquillettidia albicosta	Cq. (Rhy.) albicosta	7	f	MM3	Carbet_communautaire	Trois-Paletuviers	na
Septembre	2018	37	11/09/2018	12/09/2018	22:00	23:00	22:00-23:00	MM	Coquillettidia	Coquillettidia venezuelensis	Cq. (Rhy.) venezuelensis	1	f	MM3	Carbet_communautaire	Trois-Paletuviers	na
Septembre	2018	37	11/09/2018	12/09/2018	22:00	23:00	22:00-23:00	MM	Anopheles	Anopheles darlingi	An. (Nys.) darlingi	1	f	MM3	Carbet_communautaire	Trois-Paletuviers	na
Septembre	2018	37	11/09/2018	12/09/2018	22:00	23:00	22:00-23:00	MM	Anopheles	Anopheles darlingi	An. (Nys.) darlingi	1	f	MM3	Carbet_communautaire	Trois-Paletuviers	na
Septembre	2018	37	11/09/2018	12/09/2018	22:00	23:00	22:00-23:00	MM	Anopheles	Anopheles darlingi	An. (Nys.) darlingi	1	f	MM3	Carbet_communautaire	Trois-Paletuviers	na
Septembre	2018	37	11/09/2018	12/09/2018	22:00	23:00	22:00-23:00	MM	Anopheles	Anopheles darlingi	An. (Nys.) darlingi	1	f	MM3	Carbet_communautaire	Trois-Paletuviers	na
Septembre	2018	37	11/09/2018	12/09/2018	23:00	00:00	23:00-00:00	MM	Coquillettidia	Coquillettidia albicosta	Cq. (Rhy.) albicosta	3	f	MM3	Carbet_communautaire	Trois-Paletuviers	na
Septembre	2018	37	11/09/2018	12/09/2018	23:00	00:00	23:00-00:00	MM	Coquillettidia	Coquillettidia venezuelensis	Cq. (Rhy.) venezuelensis	2	f	MM3	Carbet_communautaire	Trois-Paletuviers	na
Septembre	2018	37	11/09/2018	12/09/2018	23:00	00:00	23:00-00:00	MM	Anopheles	Anopheles darlingi	An. (Nys.) darlingi	1	f	MM3	Carbet_communautaire	Trois-Paletuviers	na
Septembre	2018	37	11/09/2018	12/09/2018	23:00	00:00	23:00-00:00	MM	Anopheles	Anopheles darlingi	An. (Nys.) darlingi	1	f	MM3	Carbet_communautaire	Trois-Paletuviers	na
Septembre	2018	37	11/09/2018	12/09/2018	23:00	00:00	23:00-00:00	MM	Anopheles	Anopheles darlingi	An. (Nys.) darlingi	1	f	MM3	Carbet_communautaire	Trois-Paletuviers	na
Septembre	2018	37	11/09/2018	12/09/2018	00:00	03:00	00:00-03:00	MM	Coquillettidia	Coquillettidia albicosta	Cq. (Rhy.) albicosta	16	f	MM3	Carbet_communautaire	Trois-Paletuviers	na
Septembre	2018	37	11/09/2018	12/09/2018	00:00	03:00	00:00-03:00	MM	Anopheles	Anopheles darlingi	An. (Nys.) darlingi	1	f	MM3	Carbet_communautaire	Trois-Paletuviers	na
Septembre	2018	37	11/09/2018	12/09/2018	00:00	03:00	00:00-03:00	MM	Anopheles	Anopheles darlingi	An. (Nys.) darlingi	1	f	MM3	Carbet_communautaire	Trois-Paletuviers	na
Septembre	2018	37	11/09/2018	12/09/2018	03:00	05:00	03:00-05:00	MM	Coquillettidia	Coquillettidia albicosta	Cq. (Rhy.) albicosta	13	f	MM3	Carbet_communautaire	Trois-Paletuviers	na
Septembre	2018	37	11/09/2018	12/09/2018	03:00	05:00	03:00-05:00	MM	Anopheles	Anopheles darlingi	An. (Nys.) darlingi	1	f	MM3	Carbet_communautaire	Trois-Paletuviers	na
Septembre	2018	37	11/09/2018	12/09/2018	03:00	05:00	03:00-05:00	MM	Anopheles	Anopheles darlingi	An. (Nys.) darlingi	1	f	MM3	Carbet_communautaire	Trois-Paletuviers	na
Septembre	2018	37	11/09/2018	12/09/2018	05:00	06:00	05:00-06:00	MM	Anopheles	Anopheles darlingi	An. (Nys.) darlingi	1	f	MM3	Carbet_communautaire	Trois-Paletuviers	na
Septembre	2018	37	11/09/2018	12/09/2018	05:00	06:00	05:00-06:00	MM	Anopheles	Anopheles darlingi	An. (Nys.) darlingi	1	f	MM3	Carbet_communautaire	Trois-Paletuviers	na
Septembre	2018	37	11/09/2018	12/09/2018	05:00	06:00	05:00-06:00	MM	Anopheles	Anopheles darlingi	An. (Nys.) darlingi	1	f	MM3	Carbet_communautaire	Trois-Paletuviers	na
Septembre	2018	37	11/09/2018	12/09/2018	05:00	06:00	05:00-06:00	MM	Anopheles	Anopheles darlingi	An. (Nys.) darlingi	1	f	MM3	Carbet_communautaire	Trois-Paletuviers	na
Septembre	2018	37	11/09/2018	12/09/2018	05:00	06:00	05:00-06:00	MM	Coquillettidia	Coquillettidia albicosta	Cq. (Rhy.) albicosta	210	f	MM3	Carbet_communautaire	Trois-Paletuviers	na
Septembre	2018	37	11/09/2018	12/09/2018	06:00	07:00	06:00-07:00	MM	Coquillettidia	Coquillettidia albicosta	Cq. (Rhy.) albicosta	46	f	MM3	Carbet_communautaire	Trois-Paletuviers	na
Septembre	2018	37	11/09/2018	12/09/2018	07:00	08:00	07:00-08:00	MM	Coquillettidia	Coquillettidia albicosta	Cq. (Rhy.) albicosta	3	f	MM3	Carbet_communautaire	Trois-Paletuviers	na
Septembre	2018	37	12/09/2018	13/09/2018	18:00	19:00	18:00-19:00	MM	Coquillettidia	Coquillettidia albicosta	Cq. (Rhy.) albicosta	4	f	MM3	Carbet_communautaire	Trois-Paletuviers	na
Septembre	2018	37	12/09/2018	13/09/2018	18:00	19:00	18:00-19:00	MM	Anopheles	Anopheles darlingi	An. (Nys.) darlingi	1	f	MM3	Carbet_communautaire	Trois-Paletuviers	na
Septembre	2018	37	12/09/2018	13/09/2018	19:00	20:00	19:00-20:00	MM	Coquillettidia	Coquillettidia albicosta	Cq. (Rhy.) albicosta	30	f	MM3	Carbet_communautaire	Trois-Paletuviers	na
Septembre	2018	37	12/09/2018	13/09/2018	19:00	20:00	19:00-20:00	MM	Coquillettidia	Coquillettidia venezuelensis	Cq. (Rhy.) venezuelensis	1	f	MM3	Carbet_communautaire	Trois-Paletuviers	na
Septembre	2018	37	12/09/2018	13/09/2018	19:00	20:00	19:00-20:00	MM	Anopheles	Anopheles darlingi	An. (Nys.) darlingi	1	f	MM3	Carbet_communautaire	Trois-Paletuviers	na
Septembre	2018	37	12/09/2018	13/09/2018	20:00	21:00	20:00-21:00	MM	Coquillettidia	Coquillettidia albicosta	Cq. (Rhy.) albicosta	5	f	MM3	Carbet_communautaire	Trois-Paletuviers	na
Septembre	2018	37	12/09/2018	13/09/2018	20:00	21:00	20:00-21:00	MM	Coquillettidia	Coquillettidia venezuelensis	Cq. (Rhy.) venezuelensis	1	f	MM3	Carbet_communautaire	Trois-Paletuviers	na
Septembre	2018	37	12/09/2018	13/09/2018	20:00	21:00	20:00-21:00	MM	Anopheles	Anopheles darlingi	An. (Nys.) darlingi	1	f	MM3	Carbet_communautaire	Trois-Paletuviers	na
Septembre	2018	37	12/09/2018	13/09/2018	21:00	22:00	21:00-22:00	MM	Coquillettidia	Coquillettidia albicosta	Cq. (Rhy.) albicosta	4	f	MM3	Carbet_communautaire	Trois-Paletuviers	na
Septembre	2018	37	12/09/2018	13/09/2018	22:00	23:00	22:00-23:00	MM	Coquillettidia	Coquillettidia albicosta	Cq. (Rhy.) albicosta	12	f	MM3	Carbet_communautaire	Trois-Paletuviers	na
Septembre	2018	37	12/09/2018	13/09/2018	22:00	23:00	22:00-23:00	MM	Anopheles	Anopheles darlingi	An. (Nys.) darlingi	1	f	MM3	Carbet_communautaire	Trois-Paletuviers	na
Septembre	2018	37	12/09/2018	13/09/2018	23:00	00:00	23:00-00:00	MM	Coquillettidia	Coquillettidia albicosta	Cq. (Rhy.) albicosta	13	f	MM3	Carbet_communautaire	Trois-Paletuviers	na
Septembre	2018	37	12/09/2018	13/09/2018	00:00	03:00	00:00-03:00	MM	Coquillettidia	Coquillettidia albicosta	Cq. (Rhy.) albicosta	9	f	MM3	Carbet_communautaire	Trois-Paletuviers	na
Septembre	2018	37	12/09/2018	13/09/2018	00:00	03:00	00:00-03:00	MM	Coquillettidia	Coquillettidia venezuelensis	Cq. (Rhy.) venezuelensis	1	f	MM3	Carbet_communautaire	Trois-Paletuviers	na
Septembre	2018	37	12/09/2018	13/09/2018	00:00	03:00	00:00-03:00	MM	Anopheles	Anopheles darlingi	An. (Nys.) darlingi	1	f	MM3	Carbet_communautaire	Trois-Paletuviers	na
Septembre	2018	37	12/09/2018	13/09/2018	03:00	05:00	03:00-05:00	MM	Coquillettidia	Coquillettidia albicosta	Cq. (Rhy.) albicosta	14	f	MM3	Carbet_communautaire	Trois-Paletuviers	na
Septembre	2018	37	12/09/2018	13/09/2018	03:00	05:00	03:00-05:00	MM	Anopheles	Anopheles darlingi	An. (Nys.) darlingi	1	f	MM3	Carbet_communautaire	Trois-Paletuviers	na
Septembre	2018	37	12/09/2018	13/09/2018	03:00	05:00	03:00-05:00	MM	Anopheles	Anopheles darlingi	An. (Nys.) darlingi	1	f	MM3	Carbet_communautaire	Trois-Paletuviers	na
Septembre	2018	37	12/09/2018	13/09/2018	05:00	06:00	05:00-06:00	MM	Coquillettidia	Coquillettidia albicosta	Cq. (Rhy.) albicosta	65	f	MM3	Carbet_communautaire	Trois-Paletuviers	na
Septembre	2018	37	12/09/2018	13/09/2018	06:00	07:00	06:00-07:00	MM	Coquillettidia	Coquillettidia albicosta	Cq. (Rhy.) albicosta	60	f	MM3	Carbet_communautaire	Trois-Paletuviers	na
Septembre	2018	37	12/09/2018	13/09/2018	06:00	07:00	06:00-07:00	MM	Anopheles	Anopheles darlingi	An. (Nys.) darlingi	1	f	MM3	Carbet_communautaire	Trois-Paletuviers	na
Septembre	2018	37	13/09/2018	14/09/2018	18:00	19:00	18:00-19:00	MM	Coquillettidia	Coquillettidia albicosta	Cq. (Rhy.) albicosta	20	f	MM3	Carbet_communautaire	Trois-Paletuviers	na
Septembre	2018	37	13/09/2018	14/09/2018	18:00	19:00	18:00-19:00	MM	Anopheles	Anopheles darlingi	An. (Nys.) darlingi	1	f	MM3	Carbet_communautaire	Trois-Paletuviers	na
Septembre	2018	37	13/09/2018	14/09/2018	19:00	20:00	19:00-20:00	MM	Coquillettidia	Coquillettidia albicosta	Cq. (Rhy.) albicosta	10	f	MM3	Carbet_communautaire	Trois-Paletuviers	na
Septembre	2018	37	13/09/2018	14/09/2018	19:00	20:00	19:00-20:00	MM	Anopheles	Anopheles darlingi	An. (Nys.) darlingi	1	f	MM3	Carbet_communautaire	Trois-Paletuviers	na
Septembre	2018	37	13/09/2018	14/09/2018	19:00	20:00	19:00-20:00	MM	Anopheles	Anopheles darlingi	An. (Nys.) darlingi	1	f	MM3	Carbet_communautaire	Trois-Paletuviers	na
Septembre	2018	37	13/09/2018	14/09/2018	19:00	20:00	19:00-20:00	MM	Anopheles	Anopheles darlingi	An. (Nys.) darlingi	1	f	MM3	Carbet_communautaire	Trois-Paletuviers	na
Septembre	2018	37	13/09/2018	14/09/2018	19:00	20:00	19:00-20:00	MM	Anopheles	Anopheles darlingi	An. (Nys.) darlingi	1	f	MM3	Carbet_communautaire	Trois-Paletuviers	na
Septembre	2018	37	13/09/2018	14/09/2018	20:00	21:00	20:00-21:00	MM	Coquillettidia	Coquillettidia albicosta	Cq. (Rhy.) albicosta	8	f	MM3	Carbet_communautaire	Trois-Paletuviers	na
Septembre	2018	37	13/09/2018	14/09/2018	20:00	21:00	20:00-21:00	MM	Anopheles	Anopheles darlingi	An. (Nys.) darlingi	1	f	MM3	Carbet_communautaire	Trois-Paletuviers	na
Septembre	2018	37	13/09/2018	14/09/2018	20:00	21:00	20:00-21:00	MM	Anopheles	Anopheles darlingi	An. (Nys.) darlingi	1	f	MM3	Carbet_communautaire	Trois-Paletuviers	na
Septembre	2018	37	13/09/2018	14/09/2018	20:00	21:00	20:00-21:00	MM	Anopheles	Anopheles darlingi	An. (Nys.) darlingi	1	f	MM3	Carbet_communautaire	Trois-Paletuviers	na
Septembre	2018	37	13/09/2018	14/09/2018	21:00	22:00	21:00-22:00	MM	Coquillettidia	Coquillettidia albicosta	Cq. (Rhy.) albicosta	10	f	MM3	Carbet_communautaire	Trois-Paletuviers	na
Septembre	2018	37	13/09/2018	14/09/2018	21:00	22:00	21:00-22:00	MM	Coquillettidia	Coquillettidia venezuelensis	Cq. (Rhy.) venezuelensis	1	f	MM3	Carbet_communautaire	Trois-Paletuviers	na
Septembre	2018	37	13/09/2018	14/09/2018	21:00	22:00	21:00-22:00	MM	Anopheles	Anopheles darlingi	An. (Nys.) darlingi	1	f	MM3	Carbet_communautaire	Trois-Paletuviers	na
Septembre	2018	37	13/09/2018	14/09/2018	21:00	22:00	21:00-22:00	MM	Anopheles	Anopheles darlingi	An. (Nys.) darlingi	1	f	MM3	Carbet_communautaire	Trois-Paletuviers	na
Septembre	2018	37	13/09/2018	14/09/2018	22:00	23:00	22:00-23:00	MM	Coquillettidia	Coquillettidia albicosta	Cq. (Rhy.) albicosta	14	f	MM3	Carbet_communautaire	Trois-Paletuviers	na
Septembre	2018	37	13/09/2018	14/09/2018	22:00	23:00	22:00-23:00	MM	Coquillettidia	Coquillettidia venezuelensis	Cq. (Rhy.) venezuelensis	1	f	MM3	Carbet_communautaire	Trois-Paletuviers	na
Septembre	2018	37	13/09/2018	14/09/2018	22:00	23:00	22:00-23:00	MM	Anopheles	Anopheles darlingi	An. (Nys.) darlingi	1	f	MM3	Carbet_communautaire	Trois-Paletuviers	na
Septembre	2018	37	13/09/2018	14/09/2018	22:00	23:00	22:00-23:00	MM	Anopheles	Anopheles darlingi	An. (Nys.) darlingi	1	f	MM3	Carbet_communautaire	Trois-Paletuviers	na
Septembre	2018	37	13/09/2018	14/09/2018	22:00	23:00	22:00-23:00	MM	Anopheles	Anopheles darlingi	An. (Nys.) darlingi	1	f	MM3	Carbet_communautaire	Trois-Paletuviers	na
Septembre	2018	37	13/09/2018	14/09/2018	22:00	23:00	22:00-23:00	MM	Anopheles	Anopheles darlingi	An. (Nys.) darlingi	1	f	MM3	Carbet_communautaire	Trois-Paletuviers	na
Septembre	2018	37	13/09/2018	14/09/2018	22:00	23:00	22:00-23:00	MM	Anopheles	Anopheles darlingi	An. (Nys.) darlingi	1	f	MM3	Carbet_communautaire	Trois-Paletuviers	na
Septembre	2018	37	13/09/2018	14/09/2018	22:00	23:00	22:00-23:00	MM	Anopheles	Anopheles darlingi	An. (Nys.) darlingi	1	f	MM3	Carbet_communautaire	Trois-Paletuviers	na
Septembre	2018	37	13/09/2018	14/09/2018	23:00	00:00	23:00-00:00	MM	Anopheles	Anopheles darlingi	An. (Nys.) darlingi	1	f	MM3	Carbet_communautaire	Trois-Paletuviers	na
Septembre	2018	37	13/09/2018	14/09/2018	23:00	00:00	23:00-00:00	MM	Anopheles	Anopheles darlingi	An. (Nys.) darlingi	1	f	MM3	Carbet_communautaire	Trois-Paletuviers	na
Septembre	2018	37	13/09/2018	14/09/2018	23:00	00:00	23:00-00:00	MM	Coquillettidia	Coquillettidia albicosta	Cq. (Rhy.) albicosta	23	f	MM3	Carbet_communautaire	Trois-Paletuviers	na
Septembre	2018	37	13/09/2018	14/09/2018	00:00	03:00	00:00-03:00	MM	Coquillettidia	Coquillettidia albicosta	Cq. (Rhy.) albicosta	9	f	MM3	Carbet_communautaire	Trois-Paletuviers	na
Septembre	2018	37	13/09/2018	14/09/2018	00:00	03:00	00:00-03:00	MM	Coquillettidia	Coquillettidia venezuelensis	Cq. (Rhy.) venezuelensis	1	f	MM3	Carbet_communautaire	Trois-Paletuviers	na
Septembre	2018	37	13/09/2018	14/09/2018	00:00	03:00	00:00-03:00	MM	Anopheles	Anopheles darlingi	An. (Nys.) darlingi	1	f	MM3	Carbet_communautaire	Trois-Paletuviers	na
Septembre	2018	37	13/09/2018	14/09/2018	00:00	03:00	00:00-03:00	MM	Anopheles	Anopheles darlingi	An. (Nys.) darlingi	1	f	MM3	Carbet_communautaire	Trois-Paletuviers	na
Septembre	2018	37	13/09/2018	14/09/2018	00:00	03:00	00:00-03:00	MM	Anopheles	Anopheles darlingi	An. (Nys.) darlingi	1	f	MM3	Carbet_communautaire	Trois-Paletuviers	na
Septembre	2018	37	13/09/2018	14/09/2018	03:00	05:00	03:00-05:00	MM	Coquillettidia	Coquillettidia albicosta	Cq. (Rhy.) albicosta	9	f	MM3	Carbet_communautaire	Trois-Paletuviers	na
Septembre	2018	37	13/09/2018	14/09/2018	03:00	05:00	03:00-05:00	MM	Anopheles	Anopheles darlingi	An. (Nys.) darlingi	1	f	MM3	Carbet_communautaire	Trois-Paletuviers	na
Septembre	2018	37	13/09/2018	14/09/2018	03:00	05:00	03:00-05:00	MM	Anopheles	Anopheles darlingi	An. (Nys.) darlingi	1	f	MM3	Carbet_communautaire	Trois-Paletuviers	na
Septembre	2018	37	13/09/2018	14/09/2018	03:00	05:00	03:00-05:00	MM	Anopheles	Anopheles darlingi	An. (Nys.) darlingi	1	f	MM3	Carbet_communautaire	Trois-Paletuviers	na
Septembre	2018	37	13/09/2018	14/09/2018	05:00	06:00	05:00-06:00	MM	Coquillettidia	Coquillettidia albicosta	Cq. (Rhy.) albicosta	40	f	MM3	Carbet_communautaire	Trois-Paletuviers	na
Septembre	2018	37	13/09/2018	14/09/2018	05:00	06:00	05:00-06:00	MM	Coquillettidia	Coquillettidia venezuelensis	Cq. (Rhy.) venezuelensis	1	f	MM3	Carbet_communautaire	Trois-Paletuviers	na
Septembre	2018	37	13/09/2018	14/09/2018	06:00	07:00	06:00-07:00	MM	Coquillettidia	Coquillettidia albicosta	Cq. (Rhy.) albicosta	45	f	MM3	Carbet_communautaire	Trois-Paletuviers	na
Septembre	2018	37	10/09/2018	11/09/2018	18:00	19:00	18:00-19:00	MM	Coquillettidia	Coquillettidia albicosta	Cq. (Rhy.) albicosta	4	f	MM4	Manguier_ecole	Trois-Paletuviers	na
Septembre	2018	37	10/09/2018	11/09/2018	19:00	20:00	19:00-20:00	MM	Anopheles	Anopheles darlingi	An. (Nys.) darlingi	1	f	MM4	Manguier_ecole	Trois-Paletuviers
Septembre	2018	37	10/09/2018	11/09/2018	19:00	20:00	19:00-20:00	MM	Anopheles	Anopheles darlingi	An. (Nys.) darlingi	1	f	MM4	Manguier_ecole	Trois-Paletuviers
Septembre	2018	37	10/09/2018	11/09/2018	19:00	20:00	19:00-20:00	MM	Anopheles	Anopheles darlingi	An. (Nys.) darlingi	1	f	MM4	Manguier_ecole	Trois-Paletuviers
Septembre	2018	37	10/09/2018	11/09/2018	20:00	21:00	20:00-21:00	MM	Anopheles	Anopheles darlingi	An. (Nys.) darlingi	1	f	MM4	Manguier_ecole	Trois-Paletuviers	na
Septembre	2018	37	10/09/2018	11/09/2018	20:00	21:00	20:00-21:00	MM	Anopheles	Anopheles darlingi	An. (Nys.) darlingi	1	f	MM4	Manguier_ecole	Trois-Paletuviers	na
Septembre	2018	37	10/09/2018	11/09/2018	20:00	21:00	20:00-21:00	MM	Anopheles	Anopheles darlingi	An. (Nys.) darlingi	1	f	MM4	Manguier_ecole	Trois-Paletuviers	na
Septembre	2018	37	10/09/2018	11/09/2018	20:00	21:00	20:00-21:00	MM	Coquillettidia	Coquillettidia albicosta	Cq. (Rhy.) albicosta	15	f	MM4	Manguier_ecole	Trois-Paletuviers	na
Septembre	2018	37	10/09/2018	11/09/2018	21:00	22:00	21:00-22:00	MM	Coquillettidia	Coquillettidia albicosta	Cq. (Rhy.) albicosta	14	f	MM4	Manguier_ecole	Trois-Paletuviers	na
Septembre	2018	37	10/09/2018	11/09/2018	21:00	22:00	21:00-22:00	MM	Anopheles	Anopheles darlingi	An. (Nys.) darlingi	1	f	MM4	Manguier_ecole	Trois-Paletuviers	na
Septembre	2018	37	10/09/2018	11/09/2018	21:00	22:00	21:00-22:00	MM	Anopheles	Anopheles darlingi	An. (Nys.) darlingi	1	f	MM4	Manguier_ecole	Trois-Paletuviers	na
Septembre	2018	37	10/09/2018	11/09/2018	22:00	23:00	22:00-23:00	MM	Coquillettidia	Coquillettidia albicosta	Cq. (Rhy.) albicosta	6	f	MM4	Manguier_ecole	Trois-Paletuviers	na
Septembre	2018	37	10/09/2018	11/09/2018	22:00	23:00	22:00-23:00	MM	Coquillettidia	Coquillettidia venezuelensis	Cq. (Rhy.) venezuelensis	1	f	MM4	Manguier_ecole	Trois-Paletuviers	na
Septembre	2018	37	10/09/2018	11/09/2018	22:00	23:00	22:00-23:00	MM	Anopheles	Anopheles darlingi	An. (Nys.) darlingi	1	f	MM4	Manguier_ecole	Trois-Paletuviers	na
Septembre	2018	37	10/09/2018	11/09/2018	22:00	23:00	22:00-23:00	MM	Anopheles	Anopheles darlingi	An. (Nys.) darlingi	1	f	MM4	Manguier_ecole	Trois-Paletuviers	na
Septembre	2018	37	10/09/2018	11/09/2018	22:00	23:00	22:00-23:00	MM	Anopheles	Anopheles darlingi	An. (Nys.) darlingi	1	f	MM4	Manguier_ecole	Trois-Paletuviers	na
Septembre	2018	37	10/09/2018	11/09/2018	23:00	00:00	23:00-00:00	MM	Anopheles	Anopheles darlingi	An. (Nys.) darlingi	1	f	MM4	Manguier_ecole	Trois-Paletuviers	na
Septembre	2018	37	10/09/2018	11/09/2018	23:00	00:00	23:00-00:00	MM	Anopheles	Anopheles darlingi	An. (Nys.) darlingi	1	f	MM4	Manguier_ecole	Trois-Paletuviers	na
Septembre	2018	37	10/09/2018	11/09/2018	23:00	00:00	23:00-00:00	MM	Anopheles	Anopheles darlingi	An. (Nys.) darlingi	1	f	MM4	Manguier_ecole	Trois-Paletuviers	na
Septembre	2018	37	10/09/2018	11/09/2018	23:00	00:00	23:00-00:00	MM	Anopheles	Anopheles darlingi	An. (Nys.) darlingi	1	f	MM4	Manguier_ecole	Trois-Paletuviers	na
Septembre	2018	37	10/09/2018	11/09/2018	23:00	00:00	23:00-00:00	MM	Coquillettidia	Coquillettidia albicosta	Cq. (Rhy.) albicosta	7	f	MM4	Manguier_ecole	Trois-Paletuviers	na
Septembre	2018	37	10/09/2018	11/09/2018	23:00	00:00	23:00-00:00	MM	Coquillettidia	Coquillettidia venezuelensis	Cq. (Rhy.) venezuelensis	1	f	MM4	Manguier_ecole	Trois-Paletuviers	na
Septembre	2018	37	10/09/2018	11/09/2018	00:00	03:00	00:00-03:00	MM	Coquillettidia	Coquillettidia albicosta	Cq. (Rhy.) albicosta	2	f	MM4	Manguier_ecole	Trois-Paletuviers	na
Septembre	2018	37	10/09/2018	11/09/2018	00:00	03:00	00:00-03:00	MM	Coquillettidia	Coquillettidia venezuelensis	Cq. (Rhy.) venezuelensis	2	f	MM4	Manguier_ecole	Trois-Paletuviers	na
Septembre	2018	37	10/09/2018	11/09/2018	03:00	05:00	03:00-05:00	MM	Coquillettidia	Coquillettidia albicosta	Cq. (Rhy.) albicosta	3	f	MM4	Manguier_ecole	Trois-Paletuviers	na
Septembre	2018	37	10/09/2018	11/09/2018	05:00	06:00	05:00-06:00	MM	Coquillettidia	Coquillettidia albicosta	Cq. (Rhy.) albicosta	36	f	MM4	Manguier_ecole	Trois-Paletuviers	na
Septembre	2018	37	10/09/2018	11/09/2018	05:00	06:00	05:00-06:00	MM	Anopheles	Anopheles darlingi	An. (Nys.) darlingi	1	f	MM4	Manguier_ecole	Trois-Paletuviers	na
Septembre	2018	37	10/09/2018	11/09/2018	06:00	07:00	06:00-07:00	MM	Coquillettidia	Coquillettidia albicosta	Cq. (Rhy.) albicosta	4	f	MM4	Manguier_ecole	Trois-Paletuviers	PANNE
Septembre	2018	37	12/09/2018	13/09/2018	17:00	18:00	17:00-18:00	MM	Coquillettidia	Coquillettidia albicosta	Cq. (Rhy.) albicosta	3	f	MM4	Abattis_marais	Trois-Paletuviers	na
Septembre	2018	37	12/09/2018	13/09/2018	18:00	19:00	18:00-19:00	MM	Coquillettidia	Coquillettidia albicosta	Cq. (Rhy.) albicosta	28	f	MM4	Abattis_marais	Trois-Paletuviers	na
Septembre	2018	37	12/09/2018	13/09/2018	19:00	20:00	19:00-20:00	MM	Coquillettidia	Coquillettidia albicosta	Cq. (Rhy.) albicosta	94	f	MM4	Abattis_marais	Trois-Paletuviers	na
Septembre	2018	37	12/09/2018	13/09/2018	19:00	20:00	19:00-20:00	MM	Coquillettidia	Coquillettidia venezuelensis	Cq. (Rhy.) venezuelensis	4	f	MM4	Abattis_marais	Trois-Paletuviers	na
Septembre	2018	37	12/09/2018	13/09/2018	20:00	21:00	20:00-21:00	MM	Coquillettidia	Coquillettidia albicosta	Cq. (Rhy.) albicosta	22	f	MM4	Abattis_marais	Trois-Paletuviers	na
Septembre	2018	37	12/09/2018	13/09/2018	20:00	21:00	20:00-21:00	MM	Coquillettidia	Coquillettidia venezuelensis	Cq. (Rhy.) venezuelensis	3	f	MM4	Abattis_marais	Trois-Paletuviers	na
Septembre	2018	37	12/09/2018	13/09/2018	21:00	22:00	21:00-22:00	MM	Coquillettidia	Coquillettidia albicosta	Cq. (Rhy.) albicosta	12	f	MM4	Abattis_marais	Trois-Paletuviers	na
Septembre	2018	37	12/09/2018	13/09/2018	21:00	22:00	21:00-22:00	MM	Coquillettidia	Coquillettidia venezuelensis	Cq. (Rhy.) venezuelensis	3	f	MM4	Abattis_marais	Trois-Paletuviers	na
Septembre	2018	37	12/09/2018	13/09/2018	22:00	23:00	22:00-23:00	MM	Coquillettidia	Coquillettidia albicosta	Cq. (Rhy.) albicosta	9	f	MM4	Abattis_marais	Trois-Paletuviers	na
Septembre	2018	37	12/09/2018	13/09/2018	23:00	00:00	23:00-00:00	MM	Coquillettidia	Coquillettidia albicosta	Cq. (Rhy.) albicosta	3	f	MM4	Abattis_marais	Trois-Paletuviers	na
Septembre	2018	37	12/09/2018	13/09/2018	00:00	03:00	00:00-03:00	MM	Coquillettidia	Coquillettidia albicosta	Cq. (Rhy.) albicosta	9	f	MM4	Abattis_marais	Trois-Paletuviers	na
Septembre	2018	37	12/09/2018	13/09/2018	00:00	03:00	00:00-03:00	MM	Coquillettidia	Coquillettidia venezuelensis	Cq. (Rhy.) venezuelensis	2	f	MM4	Abattis_marais	Trois-Paletuviers	na
Septembre	2018	37	12/09/2018	13/09/2018	03:00	05:00	03:00-05:00	MM	Coquillettidia	Coquillettidia albicosta	Cq. (Rhy.) albicosta	1	f	MM4	Abattis_marais	Trois-Paletuviers	PANNE
Septembre	2018	37	12/09/2018	13/09/2018	05:00	06:00	05:00-06:00	MM	Coquillettidia	Coquillettidia albicosta	Cq. (Rhy.) albicosta	3	f	MM4	Abattis_marais	Trois-Paletuviers	na
Septembre	2018	37	12/09/2018	13/09/2018	06:00	07:00	06:00-07:00	MM	Coquillettidia	Coquillettidia albicosta	Cq. (Rhy.) albicosta	2	f	MM4	Abattis_marais	Trois-Paletuviers	na
Septembre	2018	37	13/09/2018	14/09/2018	18:00	19:00	18:00-19:00	MM	Coquillettidia	Coquillettidia venezuelensis	Cq. (Rhy.) venezuelensis	1	f	MM4	Debarcadere	Trois-Paletuviers	na
Septembre	2018	37	13/09/2018	14/09/2018	18:00	19:00	18:00-19:00	MM	Anopheles	Anopheles darlingi	An. (Nys.) darlingi	1	f	MM4	Debarcadere	Trois-Paletuviers
Septembre	2018	37	13/09/2018	14/09/2018	18:00	19:00	18:00-19:00	MM	Anopheles	Anopheles darlingi	An. (Nys.) darlingi	1	f	MM4	Debarcadere	Trois-Paletuviers	na
Septembre	2018	37	13/09/2018	14/09/2018	18:00	19:00	18:00-19:00	MM	Anopheles	Anopheles darlingi	An. (Nys.) darlingi	1	f	MM4	Debarcadere	Trois-Paletuviers	na
Septembre	2018	37	13/09/2018	14/09/2018	18:00	19:00	18:00-19:00	MM	Anopheles	Anopheles darlingi	An. (Nys.) darlingi	1	f	MM4	Debarcadere	Trois-Paletuviers	na
Septembre	2018	37	13/09/2018	14/09/2018	19:00	20:00	19:00-20:00	MM	Coquillettidia	Coquillettidia albicosta	Cq. (Rhy.) albicosta	2	f	MM4	Debarcadere	Trois-Paletuviers	na
Septembre	2018	37	13/09/2018	14/09/2018	19:00	20:00	19:00-20:00	MM	Coquillettidia	Coquillettidia venezuelensis	Cq. (Rhy.) venezuelensis	2	f	MM4	Debarcadere	Trois-Paletuviers	na
Septembre	2018	37	13/09/2018	14/09/2018	19:00	20:00	19:00-20:00	MM	Anopheles	Anopheles darlingi	An. (Nys.) darlingi	1	f	MM4	Debarcadere	Trois-Paletuviers	na
Septembre	2018	37	13/09/2018	14/09/2018	19:00	20:00	19:00-20:00	MM	Anopheles	Anopheles darlingi	An. (Nys.) darlingi	1	f	MM4	Debarcadere	Trois-Paletuviers	na
Septembre	2018	37	13/09/2018	14/09/2018	19:00	20:00	19:00-20:00	MM	Anopheles	Anopheles darlingi	An. (Nys.) darlingi	1	f	MM4	Debarcadere	Trois-Paletuviers	na
Septembre	2018	37	13/09/2018	14/09/2018	19:00	20:00	19:00-20:00	MM	Anopheles	Anopheles darlingi	An. (Nys.) darlingi	1	f	MM4	Debarcadere	Trois-Paletuviers	na
Septembre	2018	37	13/09/2018	14/09/2018	20:00	21:00	20:00-21:00	MM	Anopheles	Anopheles darlingi	An. (Nys.) darlingi	1	f	MM4	Debarcadere	Trois-Paletuviers	na
Septembre	2018	37	13/09/2018	14/09/2018	20:00	21:00	20:00-21:00	MM	Coquillettidia	Coquillettidia albicosta	Cq. (Rhy.) albicosta	1	f	MM4	Debarcadere	Trois-Paletuviers	na
Septembre	2018	37	13/09/2018	14/09/2018	20:00	21:00	20:00-21:00	MM	Coquillettidia	Coquillettidia venezuelensis	Cq. (Rhy.) venezuelensis	1	f	MM4	Debarcadere	Trois-Paletuviers	na
Septembre	2018	37	13/09/2018	14/09/2018	21:00	22:00	21:00-22:00	MM	Coquillettidia	Coquillettidia albicosta	Cq. (Rhy.) albicosta	13	f	MM4	Debarcadere	Trois-Paletuviers	na
Septembre	2018	37	13/09/2018	14/09/2018	21:00	22:00	21:00-22:00	MM	Coquillettidia	Coquillettidia venezuelensis	Cq. (Rhy.) venezuelensis	3	f	MM4	Debarcadere	Trois-Paletuviers	na
Septembre	2018	37	13/09/2018	14/09/2018	21:00	22:00	21:00-22:00	MM	Anopheles	Anopheles darlingi	An. (Nys.) darlingi	1	f	MM4	Debarcadere	Trois-Paletuviers	na
Septembre	2018	37	13/09/2018	14/09/2018	22:00	23:00	22:00-23:00	MM	Coquillettidia	Coquillettidia albicosta	Cq. (Rhy.) albicosta	23	f	MM4	Debarcadere	Trois-Paletuviers	na
Septembre	2018	37	13/09/2018	14/09/2018	22:00	23:00	22:00-23:00	MM	Anopheles	Anopheles darlingi	An. (Nys.) darlingi	1	f	MM4	Debarcadere	Trois-Paletuviers	na
Septembre	2018	37	13/09/2018	14/09/2018	22:00	23:00	22:00-23:00	MM	Anopheles	Anopheles darlingi	An. (Nys.) darlingi	1	f	MM4	Debarcadere	Trois-Paletuviers	na
Septembre	2018	37	13/09/2018	14/09/2018	22:00	23:00	22:00-23:00	MM	Anopheles	Anopheles darlingi	An. (Nys.) darlingi	1	f	MM4	Debarcadere	Trois-Paletuviers	na
Septembre	2018	37	13/09/2018	14/09/2018	23:00	00:00	23:00-00:00	MM	Coquillettidia	Coquillettidia albicosta	Cq. (Rhy.) albicosta	8	f	MM4	Debarcadere	Trois-Paletuviers	na
Septembre	2018	37	13/09/2018	14/09/2018	23:00	00:00	23:00-00:00	MM	Coquillettidia	Coquillettidia venezuelensis	Cq. (Rhy.) venezuelensis	1	f	MM4	Debarcadere	Trois-Paletuviers	na
Septembre	2018	37	13/09/2018	14/09/2018	00:00	03:00	00:00-03:00	MM	Coquillettidia	Coquillettidia albicosta	Cq. (Rhy.) albicosta	4	f	MM4	Debarcadere	Trois-Paletuviers	na
Septembre	2018	37	13/09/2018	14/09/2018	03:00	05:00	03:00-05:00	MM	Coquillettidia	Coquillettidia albicosta	Cq. (Rhy.) albicosta	1	f	MM4	Debarcadere	Trois-Paletuviers	na
Septembre	2018	37	13/09/2018	14/09/2018	05:00	06:00	05:00-06:00	MM	Coquillettidia	Coquillettidia albicosta	Cq. (Rhy.) albicosta	1	f	MM4	Debarcadere	Trois-Paletuviers	na
Septembre	2018	37	13/09/2018	14/09/2018	05:00	06:00	05:00-06:00	MM	Coquillettidia	Coquillettidia albicosta	Cq. (Rhy.) albicosta	39	f	MM4	Debarcadere	Trois-Paletuviers	na
Septembre	2018	37	13/09/2018	14/09/2018	05:00	06:00	05:00-06:00	MM	Anopheles	Anopheles darlingi	An. (Nys.) darlingi	1	f	MM4	Debarcadere	Trois-Paletuviers	na
Septembre	2018	37	13/09/2018	14/09/2018	06:00	07:00	06:00-07:00	MM	Anopheles	Anopheles darlingi	An. (Nys.) darlingi	1	f	MM4	Debarcadere	Trois-Paletuviers	na
Octobre	2018	40	01/10/2018	02/10/2018	18:00	19:00	18:00-19:00	MM	Coquillettidia	Coquillettidia albicosta	Cq. (Rhy.) albicosta	2	f	MM1	Château_eau	Trois-Paletuviers	na
Octobre	2018	40	01/10/2018	02/10/2018	18:00	19:00	18:00-19:00	MM	Anopheles	Anopheles darlingi	An. (Nys.) darlingi	1	f	MM1	Château_eau	Trois-Paletuviers	na
Octobre	2018	40	01/10/2018	02/10/2018	18:00	19:00	18:00-19:00	MM	Anopheles	Anopheles darlingi	An. (Nys.) darlingi	1	f	MM1	Château_eau	Trois-Paletuviers	na
Octobre	2018	40	01/10/2018	02/10/2018	18:00	19:00	18:00-19:00	MM	Anopheles	Anopheles darlingi	An. (Nys.) darlingi	1	f	MM1	Château_eau	Trois-Paletuviers	na
Octobre	2018	40	01/10/2018	02/10/2018	18:00	19:00	18:00-19:00	MM	Anopheles	Anopheles darlingi	An. (Nys.) darlingi	1	f	MM1	Château_eau	Trois-Paletuviers	na
Octobre	2018	40	01/10/2018	02/10/2018	18:00	19:00	18:00-19:00	MM	Anopheles	Anopheles darlingi	An. (Nys.) darlingi	1	f	MM1	Château_eau	Trois-Paletuviers	na
Octobre	2018	40	01/10/2018	02/10/2018	18:00	19:00	18:00-19:00	MM	Anopheles	Anopheles darlingi	An. (Nys.) darlingi	1	f	MM1	Château_eau	Trois-Paletuviers	na
Octobre	2018	40	01/10/2018	02/10/2018	18:00	19:00	18:00-19:00	MM	Anopheles	Anopheles darlingi	An. (Nys.) darlingi	1	f	MM1	Château_eau	Trois-Paletuviers	na
Octobre	2018	40	01/10/2018	02/10/2018	18:00	19:00	18:00-19:00	MM	Anopheles	Anopheles darlingi	An. (Nys.) darlingi	1	f	MM1	Château_eau	Trois-Paletuviers	na
Octobre	2018	40	01/10/2018	02/10/2018	18:00	19:00	18:00-19:00	MM	Anopheles	Anopheles darlingi	An. (Nys.) darlingi	1	f	MM1	Château_eau	Trois-Paletuviers	na
Octobre	2018	40	01/10/2018	02/10/2018	18:00	19:00	18:00-19:00	MM	Anopheles	Anopheles darlingi	An. (Nys.) darlingi	1	f	MM1	Château_eau	Trois-Paletuviers	na
Octobre	2018	40	01/10/2018	02/10/2018	18:00	19:00	18:00-19:00	MM	Anopheles	Anopheles darlingi	An. (Nys.) darlingi	1	f	MM1	Château_eau	Trois-Paletuviers	na
Octobre	2018	40	01/10/2018	02/10/2018	18:00	19:00	18:00-19:00	MM	Anopheles	Anopheles darlingi	An. (Nys.) darlingi	1	f	MM1	Château_eau	Trois-Paletuviers	na
Octobre	2018	40	01/10/2018	02/10/2018	18:00	19:00	18:00-19:00	MM	Anopheles	Anopheles darlingi	An. (Nys.) darlingi	1	f	MM1	Château_eau	Trois-Paletuviers	na
Octobre	2018	40	01/10/2018	02/10/2018	18:00	19:00	18:00-19:00	MM	Anopheles	Anopheles darlingi	An. (Nys.) darlingi	1	f	MM1	Château_eau	Trois-Paletuviers	na
Octobre	2018	40	01/10/2018	02/10/2018	19:00	20:00	19:00-20:00	MM	Coquillettidia	Coquillettidia albicosta	Cq. (Rhy.) albicosta	3	f	MM1	Château_eau	Trois-Paletuviers	na
Octobre	2018	40	01/10/2018	02/10/2018	19:00	20:00	19:00-20:00	MM	Coquillettidia	Coquillettidia venezuelensis	Cq. (Rhy.) venezuelensis	1	f	MM1	Château_eau	Trois-Paletuviers	na
Octobre	2018	40	01/10/2018	02/10/2018	19:00	20:00	19:00-20:00	MM	Anopheles	Anopheles darlingi	An. (Nys.) darlingi	1	f	MM1	Château_eau	Trois-Paletuviers	na
Octobre	2018	40	01/10/2018	02/10/2018	19:00	20:00	19:00-20:00	MM	Anopheles	Anopheles darlingi	An. (Nys.) darlingi	1	f	MM1	Château_eau	Trois-Paletuviers	na
Octobre	2018	40	01/10/2018	02/10/2018	19:00	20:00	19:00-20:00	MM	Anopheles	Anopheles darlingi	An. (Nys.) darlingi	1	f	MM1	Château_eau	Trois-Paletuviers	na
Octobre	2018	40	01/10/2018	02/10/2018	19:00	20:00	19:00-20:00	MM	Anopheles	Anopheles darlingi	An. (Nys.) darlingi	1	f	MM1	Château_eau	Trois-Paletuviers	na
Octobre	2018	40	01/10/2018	02/10/2018	19:00	20:00	19:00-20:00	MM	Anopheles	Anopheles darlingi	An. (Nys.) darlingi	1	f	MM1	Château_eau	Trois-Paletuviers	na
Octobre	2018	40	01/10/2018	02/10/2018	19:00	20:00	19:00-20:00	MM	Anopheles	Anopheles darlingi	An. (Nys.) darlingi	1	f	MM1	Château_eau	Trois-Paletuviers	na
Octobre	2018	40	01/10/2018	02/10/2018	19:00	20:00	19:00-20:00	MM	Anopheles	Anopheles darlingi	An. (Nys.) darlingi	1	f	MM1	Château_eau	Trois-Paletuviers	na
Octobre	2018	40	01/10/2018	02/10/2018	19:00	20:00	19:00-20:00	MM	Anopheles	Anopheles darlingi	An. (Nys.) darlingi	1	f	MM1	Château_eau	Trois-Paletuviers	na
Octobre	2018	40	01/10/2018	02/10/2018	19:00	20:00	19:00-20:00	MM	Anopheles	Anopheles darlingi	An. (Nys.) darlingi	1	f	MM1	Château_eau	Trois-Paletuviers	na
Octobre	2018	40	01/10/2018	02/10/2018	19:00	20:00	19:00-20:00	MM	Anopheles	Anopheles darlingi	An. (Nys.) darlingi	1	f	MM1	Château_eau	Trois-Paletuviers	na
Octobre	2018	40	01/10/2018	02/10/2018	19:00	20:00	19:00-20:00	MM	Anopheles	Anopheles darlingi	An. (Nys.) darlingi	1	f	MM1	Château_eau	Trois-Paletuviers	na
Octobre	2018	40	01/10/2018	02/10/2018	19:00	20:00	19:00-20:00	MM	Anopheles	Anopheles darlingi	An. (Nys.) darlingi	1	f	MM1	Château_eau	Trois-Paletuviers	na
Octobre	2018	40	01/10/2018	02/10/2018	20:00	21:00	20:00-21:00	MM	Coquillettidia	Coquillettidia albicosta	Cq. (Rhy.) albicosta	3	f	MM1	Château_eau	Trois-Paletuviers	na
Octobre	2018	40	01/10/2018	02/10/2018	20:00	21:00	20:00-21:00	MM	Anopheles	Anopheles darlingi	An. (Nys.) darlingi	1	f	MM1	Château_eau	Trois-Paletuviers	na
Octobre	2018	40	01/10/2018	02/10/2018	20:00	21:00	20:00-21:00	MM	Anopheles	Anopheles darlingi	An. (Nys.) darlingi	1	f	MM1	Château_eau	Trois-Paletuviers	na
Octobre	2018	40	01/10/2018	02/10/2018	20:00	21:00	20:00-21:00	MM	Anopheles	Anopheles darlingi	An. (Nys.) darlingi	1	f	MM1	Château_eau	Trois-Paletuviers	na
Octobre	2018	40	01/10/2018	02/10/2018	20:00	21:00	20:00-21:00	MM	Anopheles	Anopheles darlingi	An. (Nys.) darlingi	1	f	MM1	Château_eau	Trois-Paletuviers	na
Octobre	2018	40	01/10/2018	02/10/2018	20:00	21:00	20:00-21:00	MM	Anopheles	Anopheles darlingi	An. (Nys.) darlingi	1	f	MM1	Château_eau	Trois-Paletuviers	na
Octobre	2018	40	01/10/2018	02/10/2018	20:00	21:00	20:00-21:00	MM	Anopheles	Anopheles darlingi	An. (Nys.) darlingi	1	f	MM1	Château_eau	Trois-Paletuviers	na
Octobre	2018	40	01/10/2018	02/10/2018	20:00	21:00	20:00-21:00	MM	Anopheles	Anopheles darlingi	An. (Nys.) darlingi	1	f	MM1	Château_eau	Trois-Paletuviers	na
Octobre	2018	40	01/10/2018	02/10/2018	20:00	21:00	20:00-21:00	MM	Anopheles	Anopheles darlingi	An. (Nys.) darlingi	1	f	MM1	Château_eau	Trois-Paletuviers	na
Octobre	2018	40	01/10/2018	02/10/2018	20:00	21:00	20:00-21:00	MM	Anopheles	Anopheles darlingi	An. (Nys.) darlingi	1	f	MM1	Château_eau	Trois-Paletuviers	na
Octobre	2018	40	01/10/2018	02/10/2018	20:00	21:00	20:00-21:00	MM	Anopheles	Anopheles darlingi	An. (Nys.) darlingi	1	f	MM1	Château_eau	Trois-Paletuviers	na
Octobre	2018	40	01/10/2018	02/10/2018	20:00	21:00	20:00-21:00	MM	Anopheles	Anopheles darlingi	An. (Nys.) darlingi	1	f	MM1	Château_eau	Trois-Paletuviers	na
Octobre	2018	40	01/10/2018	02/10/2018	20:00	21:00	20:00-21:00	MM	Anopheles	Anopheles darlingi	An. (Nys.) darlingi	1	f	MM1	Château_eau	Trois-Paletuviers	na
Octobre	2018	40	01/10/2018	02/10/2018	20:00	21:00	20:00-21:00	MM	Anopheles	Anopheles darlingi	An. (Nys.) darlingi	1	f	MM1	Château_eau	Trois-Paletuviers	na
Octobre	2018	40	01/10/2018	02/10/2018	20:00	21:00	20:00-21:00	MM	Anopheles	Anopheles darlingi	An. (Nys.) darlingi	1	f	MM1	Château_eau	Trois-Paletuviers	na
Octobre	2018	40	01/10/2018	02/10/2018	20:00	21:00	20:00-21:00	MM	Anopheles	Anopheles darlingi	An. (Nys.) darlingi	1	f	MM1	Château_eau	Trois-Paletuviers	na
Octobre	2018	40	01/10/2018	02/10/2018	20:00	21:00	20:00-21:00	MM	Anopheles	Anopheles darlingi	An. (Nys.) darlingi	1	f	MM1	Château_eau	Trois-Paletuviers	na
Octobre	2018	40	01/10/2018	02/10/2018	21:00	22:00	21:00-22:00	MM	Anopheles	Anopheles darlingi	An. (Nys.) darlingi	1	f	MM1	Château_eau	Trois-Paletuviers	na
Octobre	2018	40	01/10/2018	02/10/2018	21:00	22:00	21:00-22:00	MM	Anopheles	Anopheles darlingi	An. (Nys.) darlingi	1	f	MM1	Château_eau	Trois-Paletuviers	na
Octobre	2018	40	01/10/2018	02/10/2018	21:00	22:00	21:00-22:00	MM	Anopheles	Anopheles darlingi	An. (Nys.) darlingi	1	f	MM1	Château_eau	Trois-Paletuviers	na
Octobre	2018	40	01/10/2018	02/10/2018	21:00	22:00	21:00-22:00	MM	Anopheles	Anopheles darlingi	An. (Nys.) darlingi	1	f	MM1	Château_eau	Trois-Paletuviers	na
Octobre	2018	40	01/10/2018	02/10/2018	21:00	22:00	21:00-22:00	MM	Anopheles	Anopheles darlingi	An. (Nys.) darlingi	1	f	MM1	Château_eau	Trois-Paletuviers	na
Octobre	2018	40	01/10/2018	02/10/2018	21:00	22:00	21:00-22:00	MM	Anopheles	Anopheles darlingi	An. (Nys.) darlingi	1	f	MM1	Château_eau	Trois-Paletuviers	na
Octobre	2018	40	01/10/2018	02/10/2018	22:00	23:00	22:00-23:00	MM	Coquillettidia	Coquillettidia albicosta	Cq. (Rhy.) albicosta	4	f	MM1	Château_eau	Trois-Paletuviers	na
Octobre	2018	40	01/10/2018	02/10/2018	22:00	23:00	22:00-23:00	MM	Anopheles	Anopheles darlingi	An. (Nys.) darlingi	1	f	MM1	Château_eau	Trois-Paletuviers	na
Octobre	2018	40	01/10/2018	02/10/2018	22:00	23:00	22:00-23:00	MM	Anopheles	Anopheles darlingi	An. (Nys.) darlingi	1	f	MM1	Château_eau	Trois-Paletuviers	na
Octobre	2018	40	01/10/2018	02/10/2018	22:00	23:00	22:00-23:00	MM	Anopheles	Anopheles darlingi	An. (Nys.) darlingi	1	f	MM1	Château_eau	Trois-Paletuviers	na
Octobre	2018	40	01/10/2018	02/10/2018	22:00	23:00	22:00-23:00	MM	Anopheles	Anopheles darlingi	An. (Nys.) darlingi	1	f	MM1	Château_eau	Trois-Paletuviers	na
Octobre	2018	40	01/10/2018	02/10/2018	22:00	23:00	22:00-23:00	MM	Anopheles	Anopheles darlingi	An. (Nys.) darlingi	1	f	MM1	Château_eau	Trois-Paletuviers	na
Octobre	2018	40	01/10/2018	02/10/2018	22:00	23:00	22:00-23:00	MM	Anopheles	Anopheles darlingi	An. (Nys.) darlingi	1	f	MM1	Château_eau	Trois-Paletuviers	na
Octobre	2018	40	01/10/2018	02/10/2018	22:00	23:00	22:00-23:00	MM	Anopheles	Anopheles darlingi	An. (Nys.) darlingi	1	f	MM1	Château_eau	Trois-Paletuviers	na
Octobre	2018	40	01/10/2018	02/10/2018	22:00	23:00	22:00-23:00	MM	Anopheles	Anopheles darlingi	An. (Nys.) darlingi	1	f	MM1	Château_eau	Trois-Paletuviers	na
Octobre	2018	40	01/10/2018	02/10/2018	23:00	00:00	23:00-00:00	MM	Coquillettidia	Coquillettidia albicosta	Cq. (Rhy.) albicosta	1	f	MM1	Château_eau	Trois-Paletuviers	na
Octobre	2018	40	01/10/2018	02/10/2018	23:00	00:00	23:00-00:00	MM	Anopheles	Anopheles darlingi	An. (Nys.) darlingi	1	f	MM1	Château_eau	Trois-Paletuviers	na
Octobre	2018	40	01/10/2018	02/10/2018	23:00	00:00	23:00-00:00	MM	Anopheles	Anopheles darlingi	An. (Nys.) darlingi	1	f	MM1	Château_eau	Trois-Paletuviers	na
Octobre	2018	40	01/10/2018	02/10/2018	00:00	03:00	00:00-03:00	MM	Coquillettidia	Coquillettidia albicosta	Cq. (Rhy.) albicosta	7	f	MM1	Château_eau	Trois-Paletuviers	na
Octobre	2018	40	01/10/2018	02/10/2018	00:00	03:00	00:00-03:00	MM	Coquillettidia	Coquillettidia venezuelensis	Cq. (Rhy.) venezuelensis	1	f	MM1	Château_eau	Trois-Paletuviers	na
Octobre	2018	40	01/10/2018	02/10/2018	00:00	03:00	00:00-03:00	MM	Anopheles	Anopheles darlingi	An. (Nys.) darlingi	1	f	MM1	Château_eau	Trois-Paletuviers	na
Octobre	2018	40	01/10/2018	02/10/2018	00:00	03:00	00:00-03:00	MM	Anopheles	Anopheles darlingi	An. (Nys.) darlingi	1	f	MM1	Château_eau	Trois-Paletuviers	na
Octobre	2018	40	01/10/2018	02/10/2018	00:00	03:00	00:00-03:00	MM	Anopheles	Anopheles darlingi	An. (Nys.) darlingi	1	f	MM1	Château_eau	Trois-Paletuviers	na
Octobre	2018	40	01/10/2018	02/10/2018	00:00	03:00	00:00-03:00	MM	Anopheles	Anopheles darlingi	An. (Nys.) darlingi	1	f	MM1	Château_eau	Trois-Paletuviers	na
Octobre	2018	40	01/10/2018	02/10/2018	00:00	03:00	00:00-03:00	MM	Anopheles	Anopheles darlingi	An. (Nys.) darlingi	1	f	MM1	Château_eau	Trois-Paletuviers	na
Octobre	2018	40	01/10/2018	02/10/2018	00:00	03:00	00:00-03:00	MM	Anopheles	Anopheles darlingi	An. (Nys.) darlingi	1	f	MM1	Château_eau	Trois-Paletuviers	na
Octobre	2018	40	01/10/2018	02/10/2018	00:00	03:00	00:00-03:00	MM	Anopheles	Anopheles darlingi	An. (Nys.) darlingi	1	f	MM1	Château_eau	Trois-Paletuviers	na
Octobre	2018	40	01/10/2018	02/10/2018	00:00	03:00	00:00-03:00	MM	Anopheles	Anopheles darlingi	An. (Nys.) darlingi	1	f	MM1	Château_eau	Trois-Paletuviers	na
Octobre	2018	40	01/10/2018	02/10/2018	00:00	03:00	00:00-03:00	MM	Anopheles	Anopheles darlingi	An. (Nys.) darlingi	1	f	MM1	Château_eau	Trois-Paletuviers	na
Octobre	2018	40	01/10/2018	02/10/2018	00:00	03:00	00:00-03:00	MM	Anopheles	Anopheles darlingi	An. (Nys.) darlingi	1	f	MM1	Château_eau	Trois-Paletuviers	na
Octobre	2018	40	01/10/2018	02/10/2018	00:00	03:00	00:00-03:00	MM	Anopheles	Anopheles darlingi	An. (Nys.) darlingi	1	f	MM1	Château_eau	Trois-Paletuviers	na
Octobre	2018	40	01/10/2018	02/10/2018	00:00	03:00	00:00-03:00	MM	Anopheles	Anopheles darlingi	An. (Nys.) darlingi	1	f	MM1	Château_eau	Trois-Paletuviers	na
Octobre	2018	40	01/10/2018	02/10/2018	00:00	03:00	00:00-03:00	MM	Anopheles	Anopheles darlingi	An. (Nys.) darlingi	1	f	MM1	Château_eau	Trois-Paletuviers	na
Octobre	2018	40	01/10/2018	02/10/2018	03:00	05:00	03:00-05:00	MM	Coquillettidia	Coquillettidia albicosta	Cq. (Rhy.) albicosta	3	f	MM1	Château_eau	Trois-Paletuviers	na
Octobre	2018	40	01/10/2018	02/10/2018	03:00	05:00	03:00-05:00	MM	Anopheles	Anopheles darlingi	An. (Nys.) darlingi	1	f	MM1	Château_eau	Trois-Paletuviers	na
Octobre	2018	40	01/10/2018	02/10/2018	03:00	05:00	03:00-05:00	MM	Anopheles	Anopheles darlingi	An. (Nys.) darlingi	1	f	MM1	Château_eau	Trois-Paletuviers	na
Octobre	2018	40	01/10/2018	02/10/2018	03:00	05:00	03:00-05:00	MM	Anopheles	Anopheles darlingi	An. (Nys.) darlingi	1	f	MM1	Château_eau	Trois-Paletuviers	na
Octobre	2018	40	01/10/2018	02/10/2018	03:00	05:00	03:00-05:00	MM	Anopheles	Anopheles darlingi	An. (Nys.) darlingi	1	f	MM1	Château_eau	Trois-Paletuviers	na
Octobre	2018	40	01/10/2018	02/10/2018	03:00	05:00	03:00-05:00	MM	Anopheles	Anopheles darlingi	An. (Nys.) darlingi	1	f	MM1	Château_eau	Trois-Paletuviers	na
Octobre	2018	40	01/10/2018	02/10/2018	03:00	05:00	03:00-05:00	MM	Anopheles	Anopheles darlingi	An. (Nys.) darlingi	1	f	MM1	Château_eau	Trois-Paletuviers	na
Octobre	2018	40	01/10/2018	02/10/2018	03:00	05:00	03:00-05:00	MM	Anopheles	Anopheles darlingi	An. (Nys.) darlingi	1	f	MM1	Château_eau	Trois-Paletuviers	na
Octobre	2018	40	01/10/2018	02/10/2018	03:00	05:00	03:00-05:00	MM	Anopheles	Anopheles darlingi	An. (Nys.) darlingi	1	f	MM1	Château_eau	Trois-Paletuviers	na
Octobre	2018	40	01/10/2018	02/10/2018	03:00	05:00	03:00-05:00	MM	Anopheles	Anopheles darlingi	An. (Nys.) darlingi	1	f	MM1	Château_eau	Trois-Paletuviers	na
Octobre	2018	40	01/10/2018	02/10/2018	03:00	05:00	03:00-05:00	MM	Anopheles	Anopheles darlingi	An. (Nys.) darlingi	1	f	MM1	Château_eau	Trois-Paletuviers	na
Octobre	2018	40	01/10/2018	02/10/2018	03:00	05:00	03:00-05:00	MM	Anopheles	Anopheles darlingi	An. (Nys.) darlingi	1	f	MM1	Château_eau	Trois-Paletuviers	na
Octobre	2018	40	01/10/2018	02/10/2018	03:00	05:00	03:00-05:00	MM	Anopheles	Anopheles darlingi	An. (Nys.) darlingi	1	f	MM1	Château_eau	Trois-Paletuviers	na
Octobre	2018	40	01/10/2018	02/10/2018	03:00	05:00	03:00-05:00	MM	Anopheles	Anopheles darlingi	An. (Nys.) darlingi	1	f	MM1	Château_eau	Trois-Paletuviers	na
Octobre	2018	40	01/10/2018	02/10/2018	03:00	05:00	03:00-05:00	MM	Anopheles	Anopheles darlingi	An. (Nys.) darlingi	1	f	MM1	Château_eau	Trois-Paletuviers	na
Octobre	2018	40	01/10/2018	02/10/2018	03:00	05:00	03:00-05:00	MM	Anopheles	Anopheles darlingi	An. (Nys.) darlingi	1	f	MM1	Château_eau	Trois-Paletuviers	na
Octobre	2018	40	01/10/2018	02/10/2018	03:00	05:00	03:00-05:00	MM	Anopheles	Anopheles darlingi	An. (Nys.) darlingi	1	f	MM1	Château_eau	Trois-Paletuviers	na
Octobre	2018	40	01/10/2018	02/10/2018	03:00	05:00	03:00-05:00	MM	Anopheles	Anopheles darlingi	An. (Nys.) darlingi	1	f	MM1	Château_eau	Trois-Paletuviers	na
Octobre	2018	40	01/10/2018	02/10/2018	05:00	06:00	05:00-06:00	MM	Coquillettidia	Coquillettidia albicosta	Cq. (Rhy.) albicosta	33	f	MM1	Château_eau	Trois-Paletuviers	na
Octobre	2018	40	01/10/2018	02/10/2018	05:00	06:00	05:00-06:00	MM	Anopheles	Anopheles darlingi	An. (Nys.) darlingi	1	f	MM1	Château_eau	Trois-Paletuviers	na
Octobre	2018	40	01/10/2018	02/10/2018	05:00	06:00	05:00-06:00	MM	Anopheles	Anopheles darlingi	An. (Nys.) darlingi	1	f	MM1	Château_eau	Trois-Paletuviers	na
Octobre	2018	40	01/10/2018	02/10/2018	05:00	06:00	05:00-06:00	MM	Anopheles	Anopheles darlingi	An. (Nys.) darlingi	1	f	MM1	Château_eau	Trois-Paletuviers	na
Octobre	2018	40	01/10/2018	02/10/2018	05:00	06:00	05:00-06:00	MM	Anopheles	Anopheles darlingi	An. (Nys.) darlingi	1	f	MM1	Château_eau	Trois-Paletuviers	na
Octobre	2018	40	01/10/2018	02/10/2018	06:00	07:00	06:00-07:00	MM	Coquillettidia	Coquillettidia albicosta	Cq. (Rhy.) albicosta	13	f	MM1	Château_eau	Trois-Paletuviers	na
Octobre	2018	40	01/10/2018	02/10/2018	06:00	07:00	06:00-07:00	MM	Anopheles	Anopheles darlingi	An. (Nys.) darlingi	1	f	MM1	Château_eau	Trois-Paletuviers	na
Octobre	2018	40	01/10/2018	02/10/2018	18:00	19:00	18:00-19:00	MM	Anopheles	Anopheles darlingi	An. (Nys.) darlingi	1	f	MM2	CDPS	Trois-Paletuviers	na
Octobre	2018	40	01/10/2018	02/10/2018	18:00	19:00	18:00-19:00	MM	Anopheles	Anopheles darlingi	An. (Nys.) darlingi	1	f	MM2	CDPS	Trois-Paletuviers	na
Octobre	2018	40	01/10/2018	02/10/2018	18:00	19:00	18:00-19:00	MM	Anopheles	Anopheles darlingi	An. (Nys.) darlingi	1	f	MM2	CDPS	Trois-Paletuviers	na
Octobre	2018	40	01/10/2018	02/10/2018	18:00	19:00	18:00-19:00	MM	Anopheles	Anopheles darlingi	An. (Nys.) darlingi	1	f	MM2	CDPS	Trois-Paletuviers	na
Octobre	2018	40	01/10/2018	02/10/2018	18:00	19:00	18:00-19:00	MM	Anopheles	Anopheles darlingi	An. (Nys.) darlingi	1	f	MM2	CDPS	Trois-Paletuviers	na
Octobre	2018	40	01/10/2018	02/10/2018	18:00	19:00	18:00-19:00	MM	Anopheles	Anopheles darlingi	An. (Nys.) darlingi	1	f	MM2	CDPS	Trois-Paletuviers	na
Octobre	2018	40	01/10/2018	02/10/2018	18:00	19:00	18:00-19:00	MM	Anopheles	Anopheles darlingi	An. (Nys.) darlingi	1	f	MM2	CDPS	Trois-Paletuviers	na
Octobre	2018	40	01/10/2018	02/10/2018	19:00	20:00	19:00-20:00	MM	Coquillettidia	Coquillettidia albicosta	Cq. (Rhy.) albicosta	4	f	MM2	CDPS	Trois-Paletuviers	na
Octobre	2018	40	01/10/2018	02/10/2018	19:00	20:00	19:00-20:00	MM	Coquillettidia	Coquillettidia venezuelensis	Cq. (Rhy.) venezuelensis	1	f	MM2	CDPS	Trois-Paletuviers	na
Octobre	2018	40	01/10/2018	02/10/2018	19:00	20:00	19:00-20:00	MM	Anopheles	Anopheles darlingi	An. (Nys.) darlingi	1	f	MM2	CDPS	Trois-Paletuviers	na
Octobre	2018	40	01/10/2018	02/10/2018	19:00	20:00	19:00-20:00	MM	Anopheles	Anopheles darlingi	An. (Nys.) darlingi	1	f	MM2	CDPS	Trois-Paletuviers	na
Octobre	2018	40	01/10/2018	02/10/2018	20:00	21:00	20:00-21:00	MM	Anopheles	Anopheles darlingi	An. (Nys.) darlingi	1	f	MM2	CDPS	Trois-Paletuviers	na
Octobre	2018	40	01/10/2018	02/10/2018	20:00	21:00	20:00-21:00	MM	Anopheles	Anopheles darlingi	An. (Nys.) darlingi	1	f	MM2	CDPS	Trois-Paletuviers	na
Octobre	2018	40	01/10/2018	02/10/2018	20:00	21:00	20:00-21:00	MM	Anopheles	Anopheles darlingi	An. (Nys.) darlingi	1	f	MM2	CDPS	Trois-Paletuviers	na
Octobre	2018	40	01/10/2018	02/10/2018	20:00	21:00	20:00-21:00	MM	Anopheles	Anopheles darlingi	An. (Nys.) darlingi	1	f	MM2	CDPS	Trois-Paletuviers	na
Octobre	2018	40	01/10/2018	02/10/2018	20:00	21:00	20:00-21:00	MM	Anopheles	Anopheles darlingi	An. (Nys.) darlingi	1	f	MM2	CDPS	Trois-Paletuviers	na
Octobre	2018	40	01/10/2018	02/10/2018	20:00	21:00	20:00-21:00	MM	Anopheles	Anopheles darlingi	An. (Nys.) darlingi	1	f	MM2	CDPS	Trois-Paletuviers	na
Octobre	2018	40	01/10/2018	02/10/2018	20:00	21:00	20:00-21:00	MM	Anopheles	Anopheles darlingi	An. (Nys.) darlingi	1	f	MM2	CDPS	Trois-Paletuviers	na
Octobre	2018	40	01/10/2018	02/10/2018	21:00	22:00	21:00-22:00	MM	Anopheles	Anopheles darlingi	An. (Nys.) darlingi	1	f	MM2	CDPS	Trois-Paletuviers	na
Octobre	2018	40	01/10/2018	02/10/2018	21:00	22:00	21:00-22:00	MM	Anopheles	Anopheles darlingi	An. (Nys.) darlingi	1	f	MM2	CDPS	Trois-Paletuviers	na
Octobre	2018	40	01/10/2018	02/10/2018	21:00	22:00	21:00-22:00	MM	Anopheles	Anopheles darlingi	An. (Nys.) darlingi	1	f	MM2	CDPS	Trois-Paletuviers	na
Octobre	2018	40	01/10/2018	02/10/2018	21:00	22:00	21:00-22:00	MM	Anopheles	Anopheles darlingi	An. (Nys.) darlingi	1	f	MM2	CDPS	Trois-Paletuviers	na
Octobre	2018	40	01/10/2018	02/10/2018	21:00	22:00	21:00-22:00	MM	Anopheles	Anopheles darlingi	An. (Nys.) darlingi	1	f	MM2	CDPS	Trois-Paletuviers	na
Octobre	2018	40	01/10/2018	02/10/2018	22:00	23:00	22:00-23:00	MM	Coquillettidia	Coquillettidia albicosta	Cq. (Rhy.) albicosta	1	f	MM2	CDPS	Trois-Paletuviers	na
Octobre	2018	40	01/10/2018	02/10/2018	22:00	23:00	22:00-23:00	MM	Anopheles	Anopheles darlingi	An. (Nys.) darlingi	1	f	MM2	CDPS	Trois-Paletuviers	na
Octobre	2018	40	01/10/2018	02/10/2018	22:00	23:00	22:00-23:00	MM	Anopheles	Anopheles darlingi	An. (Nys.) darlingi	1	f	MM2	CDPS	Trois-Paletuviers	na
Octobre	2018	40	01/10/2018	02/10/2018	22:00	23:00	22:00-23:00	MM	Anopheles	Anopheles darlingi	An. (Nys.) darlingi	1	f	MM2	CDPS	Trois-Paletuviers	na
Octobre	2018	40	01/10/2018	02/10/2018	22:00	23:00	22:00-23:00	MM	Anopheles	Anopheles darlingi	An. (Nys.) darlingi	1	f	MM2	CDPS	Trois-Paletuviers	na
Octobre	2018	40	01/10/2018	02/10/2018	22:00	23:00	22:00-23:00	MM	Anopheles	Anopheles darlingi	An. (Nys.) darlingi	1	f	MM2	CDPS	Trois-Paletuviers	na
Octobre	2018	40	01/10/2018	02/10/2018	22:00	23:00	22:00-23:00	MM	Anopheles	Anopheles darlingi	An. (Nys.) darlingi	1	f	MM2	CDPS	Trois-Paletuviers	na
Octobre	2018	40	01/10/2018	02/10/2018	23:00	00:00	23:00-00:00	MM	Anopheles	Anopheles darlingi	An. (Nys.) darlingi	1	f	MM2	CDPS	Trois-Paletuviers	na
Octobre	2018	40	01/10/2018	02/10/2018	23:00	00:00	23:00-00:00	MM	Anopheles	Anopheles darlingi	An. (Nys.) darlingi	1	f	MM2	CDPS	Trois-Paletuviers	na
Octobre	2018	40	01/10/2018	02/10/2018	23:00	00:00	23:00-00:00	MM	Anopheles	Anopheles darlingi	An. (Nys.) darlingi	1	f	MM2	CDPS	Trois-Paletuviers	na
Octobre	2018	40	01/10/2018	02/10/2018	23:00	00:00	23:00-00:00	MM	Anopheles	Anopheles darlingi	An. (Nys.) darlingi	1	f	MM2	CDPS	Trois-Paletuviers	na
Octobre	2018	40	01/10/2018	02/10/2018	23:00	00:00	23:00-00:00	MM	Anopheles	Anopheles darlingi	An. (Nys.) darlingi	1	f	MM2	CDPS	Trois-Paletuviers	na
Octobre	2018	40	01/10/2018	02/10/2018	23:00	00:00	23:00-00:00	MM	Anopheles	Anopheles darlingi	An. (Nys.) darlingi	1	f	MM2	CDPS	Trois-Paletuviers	na
Octobre	2018	40	01/10/2018	02/10/2018	00:00	03:00	00:00-03:00	MM	Anopheles	Anopheles darlingi	An. (Nys.) darlingi	1	f	MM2	CDPS	Trois-Paletuviers	na
Octobre	2018	40	01/10/2018	02/10/2018	00:00	03:00	00:00-03:00	MM	Anopheles	Anopheles darlingi	An. (Nys.) darlingi	1	f	MM2	CDPS	Trois-Paletuviers	na
Octobre	2018	40	01/10/2018	02/10/2018	00:00	03:00	00:00-03:00	MM	Anopheles	Anopheles darlingi	An. (Nys.) darlingi	1	f	MM2	CDPS	Trois-Paletuviers	na
Octobre	2018	40	01/10/2018	02/10/2018	00:00	03:00	00:00-03:00	MM	Anopheles	Anopheles darlingi	An. (Nys.) darlingi	1	f	MM2	CDPS	Trois-Paletuviers	na
Octobre	2018	40	01/10/2018	02/10/2018	00:00	03:00	00:00-03:00	MM	Anopheles	Anopheles darlingi	An. (Nys.) darlingi	1	f	MM2	CDPS	Trois-Paletuviers	na
Octobre	2018	40	01/10/2018	02/10/2018	00:00	03:00	00:00-03:00	MM	Anopheles	Anopheles darlingi	An. (Nys.) darlingi	1	f	MM2	CDPS	Trois-Paletuviers	na
Octobre	2018	40	01/10/2018	02/10/2018	00:00	03:00	00:00-03:00	MM	Anopheles	Anopheles darlingi	An. (Nys.) darlingi	1	f	MM2	CDPS	Trois-Paletuviers	na
Octobre	2018	40	01/10/2018	02/10/2018	00:00	03:00	00:00-03:00	MM	Anopheles	Anopheles darlingi	An. (Nys.) darlingi	1	f	MM2	CDPS	Trois-Paletuviers	na
Octobre	2018	40	01/10/2018	02/10/2018	00:00	03:00	00:00-03:00	MM	Anopheles	Anopheles darlingi	An. (Nys.) darlingi	1	f	MM2	CDPS	Trois-Paletuviers	na
Octobre	2018	40	01/10/2018	02/10/2018	00:00	03:00	00:00-03:00	MM	Anopheles	Anopheles darlingi	An. (Nys.) darlingi	1	f	MM2	CDPS	Trois-Paletuviers	na
Octobre	2018	40	01/10/2018	02/10/2018	00:00	03:00	00:00-03:00	MM	Anopheles	Anopheles darlingi	An. (Nys.) darlingi	1	f	MM2	CDPS	Trois-Paletuviers	na
Octobre	2018	40	01/10/2018	02/10/2018	00:00	03:00	00:00-03:00	MM	Anopheles	Anopheles darlingi	An. (Nys.) darlingi	1	f	MM2	CDPS	Trois-Paletuviers	na
Octobre	2018	40	01/10/2018	02/10/2018	00:00	03:00	00:00-03:00	MM	Anopheles	Anopheles darlingi	An. (Nys.) darlingi	1	f	MM2	CDPS	Trois-Paletuviers	na
Octobre	2018	40	01/10/2018	02/10/2018	00:00	03:00	00:00-03:00	MM	Anopheles	Anopheles darlingi	An. (Nys.) darlingi	1	f	MM2	CDPS	Trois-Paletuviers	na
Octobre	2018	40	01/10/2018	02/10/2018	00:00	03:00	00:00-03:00	MM	Anopheles	Anopheles darlingi	An. (Nys.) darlingi	1	f	MM2	CDPS	Trois-Paletuviers	na
Octobre	2018	40	01/10/2018	02/10/2018	03:00	05:00	03:00-05:00	MM	Coquillettidia	Coquillettidia albicosta	Cq. (Rhy.) albicosta	5	f	MM2	CDPS	Trois-Paletuviers	na
Octobre	2018	40	01/10/2018	02/10/2018	03:00	05:00	03:00-05:00	MM	Anopheles	Anopheles darlingi	An. (Nys.) darlingi	1	f	MM2	CDPS	Trois-Paletuviers	na
Octobre	2018	40	01/10/2018	02/10/2018	03:00	05:00	03:00-05:00	MM	Anopheles	Anopheles darlingi	An. (Nys.) darlingi	1	f	MM2	CDPS	Trois-Paletuviers	na
Octobre	2018	40	01/10/2018	02/10/2018	03:00	05:00	03:00-05:00	MM	Anopheles	Anopheles darlingi	An. (Nys.) darlingi	1	f	MM2	CDPS	Trois-Paletuviers	na
Octobre	2018	40	01/10/2018	02/10/2018	03:00	05:00	03:00-05:00	MM	Anopheles	Anopheles darlingi	An. (Nys.) darlingi	1	f	MM2	CDPS	Trois-Paletuviers	na
Octobre	2018	40	01/10/2018	02/10/2018	03:00	05:00	03:00-05:00	MM	Anopheles	Anopheles darlingi	An. (Nys.) darlingi	1	f	MM2	CDPS	Trois-Paletuviers	na
Octobre	2018	40	01/10/2018	02/10/2018	03:00	05:00	03:00-05:00	MM	Anopheles	Anopheles darlingi	An. (Nys.) darlingi	1	f	MM2	CDPS	Trois-Paletuviers	na
Octobre	2018	40	01/10/2018	02/10/2018	03:00	05:00	03:00-05:00	MM	Anopheles	Anopheles darlingi	An. (Nys.) darlingi	1	f	MM2	CDPS	Trois-Paletuviers	na
Octobre	2018	40	01/10/2018	02/10/2018	03:00	05:00	03:00-05:00	MM	Anopheles	Anopheles darlingi	An. (Nys.) darlingi	1	f	MM2	CDPS	Trois-Paletuviers	na
Octobre	2018	40	01/10/2018	02/10/2018	03:00	05:00	03:00-05:00	MM	Anopheles	Anopheles darlingi	An. (Nys.) darlingi	1	f	MM2	CDPS	Trois-Paletuviers	na
Octobre	2018	40	01/10/2018	02/10/2018	03:00	05:00	03:00-05:00	MM	Anopheles	Anopheles darlingi	An. (Nys.) darlingi	1	f	MM2	CDPS	Trois-Paletuviers	na
Octobre	2018	40	01/10/2018	02/10/2018	03:00	05:00	03:00-05:00	MM	Anopheles	Anopheles darlingi	An. (Nys.) darlingi	1	f	MM2	CDPS	Trois-Paletuviers	na
Octobre	2018	40	01/10/2018	02/10/2018	03:00	05:00	03:00-05:00	MM	Anopheles	Anopheles darlingi	An. (Nys.) darlingi	1	f	MM2	CDPS	Trois-Paletuviers	na
Octobre	2018	40	01/10/2018	02/10/2018	05:00	06:00	05:00-06:00	MM	Coquillettidia	Coquillettidia albicosta	Cq. (Rhy.) albicosta	3	f	MM2	CDPS	Trois-Paletuviers	na
Octobre	2018	40	01/10/2018	02/10/2018	05:00	06:00	05:00-06:00	MM	Anopheles	Anopheles darlingi	An. (Nys.) darlingi	1	f	MM2	CDPS	Trois-Paletuviers	na
Octobre	2018	40	01/10/2018	02/10/2018	05:00	06:00	05:00-06:00	MM	Anopheles	Anopheles darlingi	An. (Nys.) darlingi	1	f	MM2	CDPS	Trois-Paletuviers	na
Octobre	2018	40	01/10/2018	02/10/2018	05:00	06:00	05:00-06:00	MM	Anopheles	Anopheles darlingi	An. (Nys.) darlingi	1	f	MM2	CDPS	Trois-Paletuviers	na
Octobre	2018	40	01/10/2018	02/10/2018	06:00	07:00	06:00-07:00	MM	Anopheles	Anopheles darlingi	An. (Nys.) darlingi	1	f	MM2	CDPS	Trois-Paletuviers	na
Octobre	2018	40	01/10/2018	02/10/2018	06:00	07:00	06:00-07:00	MM	Anopheles	Anopheles darlingi	An. (Nys.) darlingi	1	f	MM2	CDPS	Trois-Paletuviers	na
Octobre	2018	40	01/10/2018	02/10/2018	06:00	07:00	06:00-07:00	MM	Anopheles	Anopheles darlingi	An. (Nys.) darlingi	1	f	MM2	CDPS	Trois-Paletuviers	na
Octobre	2018	40	01/10/2018	02/10/2018	18:00	19:00	18:00-19:00	MM	Coquillettidia	Coquillettidia albicosta	Cq. (Rhy.) albicosta	3	f	MM3	Carbet_communautaire	Trois-Paletuviers	na
Octobre	2018	40	01/10/2018	02/10/2018	19:00	20:00	19:00-20:00	MM	Coquillettidia	Coquillettidia albicosta	Cq. (Rhy.) albicosta	1	f	MM3	Carbet_communautaire	Trois-Paletuviers	na
Octobre	2018	40	01/10/2018	02/10/2018	20:00	21:00	20:00-21:00	MM	Coquillettidia	Coquillettidia albicosta	Cq. (Rhy.) albicosta	1	f	MM3	Carbet_communautaire	Trois-Paletuviers	na
Octobre	2018	40	01/10/2018	02/10/2018	20:00	21:00	20:00-21:00	MM	Anopheles	Anopheles darlingi	An. (Nys.) darlingi	1	f	MM3	Carbet_communautaire	Trois-Paletuviers	na
Octobre	2018	40	01/10/2018	02/10/2018	21:00	22:00	21:00-22:00	MM	Coquillettidia	Coquillettidia albicosta	Cq. (Rhy.) albicosta	3	f	MM3	Carbet_communautaire	Trois-Paletuviers	na
Octobre	2018	40	01/10/2018	02/10/2018	21:00	22:00	21:00-22:00	MM	Anopheles	Anopheles darlingi	An. (Nys.) darlingi	1	f	MM3	Carbet_communautaire	Trois-Paletuviers	na
Octobre	2018	40	01/10/2018	02/10/2018	23:00	00:00	23:00-00:00	MM	Anopheles	Anopheles darlingi	An. (Nys.) darlingi	1	f	MM3	Carbet_communautaire	Trois-Paletuviers	na
Octobre	2018	40	01/10/2018	02/10/2018	23:00	00:00	23:00-00:00	MM	Anopheles	Anopheles darlingi	An. (Nys.) darlingi	1	f	MM3	Carbet_communautaire	Trois-Paletuviers	na
Octobre	2018	40	01/10/2018	02/10/2018	00:00	03:00	00:00-03:00	MM	Coquillettidia	Coquillettidia albicosta	Cq. (Rhy.) albicosta	2	f	MM3	Carbet_communautaire	Trois-Paletuviers	na
Octobre	2018	40	01/10/2018	02/10/2018	00:00	03:00	00:00-03:00	MM	Anopheles	Anopheles darlingi	An. (Nys.) darlingi	1	f	MM3	Carbet_communautaire	Trois-Paletuviers	na
Octobre	2018	40	01/10/2018	02/10/2018	00:00	03:00	00:00-03:00	MM	Anopheles	Anopheles darlingi	An. (Nys.) darlingi	1	f	MM3	Carbet_communautaire	Trois-Paletuviers	na
Octobre	2018	40	01/10/2018	02/10/2018	00:00	03:00	00:00-03:00	MM	Anopheles	Anopheles darlingi	An. (Nys.) darlingi	1	f	MM3	Carbet_communautaire	Trois-Paletuviers	na
Octobre	2018	40	01/10/2018	02/10/2018	03:00	05:00	03:00-05:00	MM	Coquillettidia	Coquillettidia albicosta	Cq. (Rhy.) albicosta	3	f	MM3	Carbet_communautaire	Trois-Paletuviers	na
Octobre	2018	40	01/10/2018	02/10/2018	03:00	05:00	03:00-05:00	MM	Anopheles	Anopheles darlingi	An. (Nys.) darlingi	1	f	MM3	Carbet_communautaire	Trois-Paletuviers	na
Octobre	2018	40	01/10/2018	02/10/2018	03:00	05:00	03:00-05:00	MM	Anopheles	Anopheles darlingi	An. (Nys.) darlingi	1	f	MM3	Carbet_communautaire	Trois-Paletuviers	na
Octobre	2018	40	01/10/2018	02/10/2018	03:00	05:00	03:00-05:00	MM	Anopheles	Anopheles darlingi	An. (Nys.) darlingi	1	f	MM3	Carbet_communautaire	Trois-Paletuviers	na
Octobre	2018	40	01/10/2018	02/10/2018	05:00	06:00	05:00-06:00	MM	Anopheles	Anopheles darlingi	An. (Nys.) darlingi	1	f	MM3	Carbet_communautaire	Trois-Paletuviers	na
Octobre	2018	40	01/10/2018	02/10/2018	05:00	06:00	05:00-06:00	MM	Coquillettidia	Coquillettidia albicosta	Cq. (Rhy.) albicosta	3	f	MM3	Carbet_communautaire	Trois-Paletuviers	na
Octobre	2018	40	01/10/2018	02/10/2018	06:00	07:00	06:00-07:00	MM	Anopheles	Anopheles darlingi	An. (Nys.) darlingi	1	f	MM3	Carbet_communautaire	Trois-Paletuviers	na
Octobre	2018	40	01/10/2018	02/10/2018	06:00	07:00	06:00-07:00	MM	Coquillettidia	Coquillettidia albicosta	Cq. (Rhy.) albicosta	24	f	MM3	Carbet_communautaire	Trois-Paletuviers	na
Octobre	2018	40	01/10/2018	02/10/2018	18:00	19:00	18:00-19:00	MM	Coquillettidia	Coquillettidia albicosta	Cq. (Rhy.) albicosta	1	f	MM4	Manguier_ecole	Trois-Paletuviers	na
Octobre	2018	40	01/10/2018	02/10/2018	18:00	19:00	18:00-19:00	MM	Anopheles	Anopheles darlingi	An. (Nys.) darlingi	1	f	MM4	Manguier_ecole	Trois-Paletuviers	na
Octobre	2018	40	01/10/2018	02/10/2018	18:00	19:00	18:00-19:00	MM	Anopheles	Anopheles darlingi	An. (Nys.) darlingi	1	f	MM4	Manguier_ecole	Trois-Paletuviers	na
Octobre	2018	40	01/10/2018	02/10/2018	19:00	20:00	19:00-20:00	MM	Coquillettidia	Coquillettidia albicosta	Cq. (Rhy.) albicosta	1	f	MM4	Manguier_ecole	Trois-Paletuviers	na
Octobre	2018	40	01/10/2018	02/10/2018	19:00	20:00	19:00-20:00	MM	Coquillettidia	Coquillettidia venezuelensis	Cq. (Rhy.) venezuelensis	1	f	MM4	Manguier_ecole	Trois-Paletuviers	na
Octobre	2018	40	01/10/2018	02/10/2018	19:00	20:00	19:00-20:00	MM	Anopheles	Anopheles darlingi	An. (Nys.) darlingi	1	f	MM4	Manguier_ecole	Trois-Paletuviers	na
Octobre	2018	40	01/10/2018	02/10/2018	19:00	20:00	19:00-20:00	MM	Anopheles	Anopheles darlingi	An. (Nys.) darlingi	1	f	MM4	Manguier_ecole	Trois-Paletuviers	na
Octobre	2018	40	01/10/2018	02/10/2018	19:00	20:00	19:00-20:00	MM	Anopheles	Anopheles darlingi	An. (Nys.) darlingi	1	f	MM4	Manguier_ecole	Trois-Paletuviers	na
Octobre	2018	40	01/10/2018	02/10/2018	19:00	20:00	19:00-20:00	MM	Anopheles	Anopheles darlingi	An. (Nys.) darlingi	1	f	MM4	Manguier_ecole	Trois-Paletuviers	na
Octobre	2018	40	01/10/2018	02/10/2018	19:00	20:00	19:00-20:00	MM	Anopheles	Anopheles darlingi	An. (Nys.) darlingi	1	f	MM4	Manguier_ecole	Trois-Paletuviers	na
Octobre	2018	40	01/10/2018	02/10/2018	19:00	20:00	19:00-20:00	MM	Anopheles	Anopheles darlingi	An. (Nys.) darlingi	1	f	MM4	Manguier_ecole	Trois-Paletuviers	na
Octobre	2018	40	01/10/2018	02/10/2018	19:00	20:00	19:00-20:00	MM	Anopheles	Anopheles darlingi	An. (Nys.) darlingi	1	f	MM4	Manguier_ecole	Trois-Paletuviers	na
Octobre	2018	40	01/10/2018	02/10/2018	19:00	20:00	19:00-20:00	MM	Anopheles	Anopheles darlingi	An. (Nys.) darlingi	1	f	MM4	Manguier_ecole	Trois-Paletuviers	na
Octobre	2018	40	01/10/2018	02/10/2018	19:00	20:00	19:00-20:00	MM	Anopheles	Anopheles darlingi	An. (Nys.) darlingi	1	f	MM4	Manguier_ecole	Trois-Paletuviers	na
Octobre	2018	40	01/10/2018	02/10/2018	19:00	20:00	19:00-20:00	MM	Anopheles	Anopheles darlingi	An. (Nys.) darlingi	1	f	MM4	Manguier_ecole	Trois-Paletuviers	na
Octobre	2018	40	01/10/2018	02/10/2018	19:00	20:00	19:00-20:00	MM	Anopheles	Anopheles darlingi	An. (Nys.) darlingi	1	f	MM4	Manguier_ecole	Trois-Paletuviers	na
Octobre	2018	40	01/10/2018	02/10/2018	19:00	20:00	19:00-20:00	MM	Anopheles	Anopheles darlingi	An. (Nys.) darlingi	1	f	MM4	Manguier_ecole	Trois-Paletuviers	na
Octobre	2018	40	01/10/2018	02/10/2018	20:00	21:00	20:00-21:00	MM	Coquillettidia	Coquillettidia albicosta	Cq. (Rhy.) albicosta	2	f	MM4	Manguier_ecole	Trois-Paletuviers	na
Octobre	2018	40	01/10/2018	02/10/2018	20:00	21:00	20:00-21:00	MM	Anopheles	Anopheles darlingi	An. (Nys.) darlingi	1	f	MM4	Manguier_ecole	Trois-Paletuviers	na
Octobre	2018	40	01/10/2018	02/10/2018	20:00	21:00	20:00-21:00	MM	Anopheles	Anopheles darlingi	An. (Nys.) darlingi	1	f	MM4	Manguier_ecole	Trois-Paletuviers	na
Octobre	2018	40	01/10/2018	02/10/2018	20:00	21:00	20:00-21:00	MM	Anopheles	Anopheles darlingi	An. (Nys.) darlingi	1	f	MM4	Manguier_ecole	Trois-Paletuviers	na
Octobre	2018	40	01/10/2018	02/10/2018	20:00	21:00	20:00-21:00	MM	Anopheles	Anopheles darlingi	An. (Nys.) darlingi	1	f	MM4	Manguier_ecole	Trois-Paletuviers	na
Octobre	2018	40	01/10/2018	02/10/2018	21:00	22:00	21:00-22:00	MM	Anopheles	Anopheles darlingi	An. (Nys.) darlingi	1	f	MM4	Manguier_ecole	Trois-Paletuviers	na
Octobre	2018	40	01/10/2018	02/10/2018	21:00	22:00	21:00-22:00	MM	Anopheles	Anopheles darlingi	An. (Nys.) darlingi	1	f	MM4	Manguier_ecole	Trois-Paletuviers	na
Octobre	2018	40	01/10/2018	02/10/2018	21:00	22:00	21:00-22:00	MM	Anopheles	Anopheles darlingi	An. (Nys.) darlingi	1	f	MM4	Manguier_ecole	Trois-Paletuviers	na
Octobre	2018	40	01/10/2018	02/10/2018	22:00	23:00	22:00-23:00	MM	Coquillettidia	Coquillettidia albicosta	Cq. (Rhy.) albicosta	3	f	MM4	Manguier_ecole	Trois-Paletuviers	na
Octobre	2018	40	01/10/2018	02/10/2018	23:00	00:00	23:00-00:00	MM	Anopheles	Anopheles darlingi	An. (Nys.) darlingi	1	f	MM4	Manguier_ecole	Trois-Paletuviers	na
Octobre	2018	40	01/10/2018	02/10/2018	23:00	00:00	23:00-00:00	MM	Anopheles	Anopheles darlingi	An. (Nys.) darlingi	1	f	MM4	Manguier_ecole	Trois-Paletuviers	na
Octobre	2018	40	01/10/2018	02/10/2018	00:00	03:00	00:00-03:00	MM	Anopheles	Anopheles darlingi	An. (Nys.) darlingi	1	f	MM4	Manguier_ecole	Trois-Paletuviers	na
Octobre	2018	40	01/10/2018	02/10/2018	00:00	03:00	00:00-03:00	MM	Anopheles	Anopheles darlingi	An. (Nys.) darlingi	1	f	MM4	Manguier_ecole	Trois-Paletuviers	na
Octobre	2018	40	01/10/2018	02/10/2018	00:00	03:00	00:00-03:00	MM	Anopheles	Anopheles darlingi	An. (Nys.) darlingi	1	f	MM4	Manguier_ecole	Trois-Paletuviers	na
Octobre	2018	40	01/10/2018	02/10/2018	00:00	03:00	00:00-03:00	MM	Anopheles	Anopheles darlingi	An. (Nys.) darlingi	1	f	MM4	Manguier_ecole	Trois-Paletuviers	na
Octobre	2018	40	01/10/2018	02/10/2018	00:00	03:00	00:00-03:00	MM	Anopheles	Anopheles darlingi	An. (Nys.) darlingi	1	f	MM4	Manguier_ecole	Trois-Paletuviers	na
Octobre	2018	40	01/10/2018	02/10/2018	03:00	05:00	03:00-05:00	MM	Anopheles	Anopheles darlingi	An. (Nys.) darlingi	1	f	MM4	Manguier_ecole	Trois-Paletuviers	na
Octobre	2018	40	01/10/2018	02/10/2018	03:00	05:00	03:00-05:00	MM	Coquillettidia	Coquillettidia albicosta	Cq. (Rhy.) albicosta	1	f	MM4	Manguier_ecole	Trois-Paletuviers	na
Octobre	2018	40	01/10/2018	02/10/2018	05:00	06:00	05:00-06:00	MM	Coquillettidia	Coquillettidia albicosta	Cq. (Rhy.) albicosta	4	f	MM4	Manguier_ecole	Trois-Paletuviers	na
Octobre	2018	40	01/10/2018	02/10/2018	05:00	06:00	05:00-06:00	MM	Anopheles	Anopheles darlingi	An. (Nys.) darlingi	1	f	MM4	Manguier_ecole	Trois-Paletuviers	na
Octobre	2018	40	01/10/2018	02/10/2018	06:00	07:00	06:00-07:00	MM	Coquillettidia	Coquillettidia albicosta	Cq. (Rhy.) albicosta	15	f	MM4	Manguier_ecole	Trois-Paletuviers	na
Octobre	2018	40	01/10/2018	02/10/2018	06:00	07:00	06:00-07:00	MM	Coquillettidia	Coquillettidia venezuelensis	Cq. (Rhy.) venezuelensis	1	f	MM4	Manguier_ecole	Trois-Paletuviers	na
Octobre	2018	40	02/10/2018	03/10/2018	18:00	19:00	18:00-19:00	MM	Coquillettidia	Coquillettidia albicosta	Cq. (Rhy.) albicosta	6	f	MM1	Château_eau	Trois-Paletuviers	na
Octobre	2018	40	02/10/2018	03/10/2018	18:00	19:00	18:00-19:00	MM	Anopheles	Anopheles darlingi	An. (Nys.) darlingi	1	f	MM1	Château_eau	Trois-Paletuviers	na
Octobre	2018	40	02/10/2018	03/10/2018	18:00	19:00	18:00-19:00	MM	Anopheles	Anopheles darlingi	An. (Nys.) darlingi	1	f	MM1	Château_eau	Trois-Paletuviers	na
Octobre	2018	40	02/10/2018	03/10/2018	18:00	19:00	18:00-19:00	MM	Anopheles	Anopheles darlingi	An. (Nys.) darlingi	1	f	MM1	Château_eau	Trois-Paletuviers	na
Octobre	2018	40	02/10/2018	03/10/2018	18:00	19:00	18:00-19:00	MM	Anopheles	Anopheles darlingi	An. (Nys.) darlingi	1	f	MM1	Château_eau	Trois-Paletuviers	na
Octobre	2018	40	02/10/2018	03/10/2018	18:00	19:00	18:00-19:00	MM	Anopheles	Anopheles darlingi	An. (Nys.) darlingi	1	f	MM1	Château_eau	Trois-Paletuviers	na
Octobre	2018	40	02/10/2018	03/10/2018	18:00	19:00	18:00-19:00	MM	Anopheles	Anopheles darlingi	An. (Nys.) darlingi	1	f	MM1	Château_eau	Trois-Paletuviers	na
Octobre	2018	40	02/10/2018	03/10/2018	18:00	19:00	18:00-19:00	MM	Anopheles	Anopheles darlingi	An. (Nys.) darlingi	1	f	MM1	Château_eau	Trois-Paletuviers	na
Octobre	2018	40	02/10/2018	03/10/2018	18:00	19:00	18:00-19:00	MM	Anopheles	Anopheles darlingi	An. (Nys.) darlingi	1	f	MM1	Château_eau	Trois-Paletuviers	na
Octobre	2018	40	02/10/2018	03/10/2018	19:00	20:00	19:00-20:00	MM	Coquillettidia	Coquillettidia albicosta	Cq. (Rhy.) albicosta	1	f	MM1	Château_eau	Trois-Paletuviers	na
Octobre	2018	40	02/10/2018	03/10/2018	19:00	20:00	19:00-20:00	MM	Anopheles	Anopheles darlingi	An. (Nys.) darlingi	1	f	MM1	Château_eau	Trois-Paletuviers	na
Octobre	2018	40	02/10/2018	03/10/2018	19:00	20:00	19:00-20:00	MM	Anopheles	Anopheles darlingi	An. (Nys.) darlingi	1	f	MM1	Château_eau	Trois-Paletuviers	na
Octobre	2018	40	02/10/2018	03/10/2018	19:00	20:00	19:00-20:00	MM	Anopheles	Anopheles darlingi	An. (Nys.) darlingi	1	f	MM1	Château_eau	Trois-Paletuviers	na
Octobre	2018	40	02/10/2018	03/10/2018	19:00	20:00	19:00-20:00	MM	Anopheles	Anopheles darlingi	An. (Nys.) darlingi	1	f	MM1	Château_eau	Trois-Paletuviers	na
Octobre	2018	40	02/10/2018	03/10/2018	19:00	20:00	19:00-20:00	MM	Anopheles	Anopheles darlingi	An. (Nys.) darlingi	1	f	MM1	Château_eau	Trois-Paletuviers	na
Octobre	2018	40	02/10/2018	03/10/2018	19:00	20:00	19:00-20:00	MM	Anopheles	Anopheles darlingi	An. (Nys.) darlingi	1	f	MM1	Château_eau	Trois-Paletuviers	na
Octobre	2018	40	02/10/2018	03/10/2018	19:00	20:00	19:00-20:00	MM	Anopheles	Anopheles darlingi	An. (Nys.) darlingi	1	f	MM1	Château_eau	Trois-Paletuviers	na
Octobre	2018	40	02/10/2018	03/10/2018	20:00	21:00	20:00-21:00	MM	Coquillettidia	Coquillettidia albicosta	Cq. (Rhy.) albicosta	1	f	MM1	Château_eau	Trois-Paletuviers	na
Octobre	2018	40	02/10/2018	03/10/2018	20:00	21:00	20:00-21:00	MM	Anopheles	Anopheles darlingi	An. (Nys.) darlingi	1	f	MM1	Château_eau	Trois-Paletuviers	na
Octobre	2018	40	02/10/2018	03/10/2018	20:00	21:00	20:00-21:00	MM	Anopheles	Anopheles darlingi	An. (Nys.) darlingi	1	f	MM1	Château_eau	Trois-Paletuviers	na
Octobre	2018	40	02/10/2018	03/10/2018	20:00	21:00	20:00-21:00	MM	Anopheles	Anopheles darlingi	An. (Nys.) darlingi	1	f	MM1	Château_eau	Trois-Paletuviers	na
Octobre	2018	40	02/10/2018	03/10/2018	20:00	21:00	20:00-21:00	MM	Anopheles	Anopheles darlingi	An. (Nys.) darlingi	1	f	MM1	Château_eau	Trois-Paletuviers	na
Octobre	2018	40	02/10/2018	03/10/2018	20:00	21:00	20:00-21:00	MM	Anopheles	Anopheles darlingi	An. (Nys.) darlingi	1	f	MM1	Château_eau	Trois-Paletuviers	na
Octobre	2018	40	02/10/2018	03/10/2018	20:00	21:00	20:00-21:00	MM	Anopheles	Anopheles darlingi	An. (Nys.) darlingi	1	f	MM1	Château_eau	Trois-Paletuviers	na
Octobre	2018	40	02/10/2018	03/10/2018	21:00	22:00	21:00-22:00	MM	Coquillettidia	Coquillettidia albicosta	Cq. (Rhy.) albicosta	1	f	MM1	Château_eau	Trois-Paletuviers	na
Octobre	2018	40	02/10/2018	03/10/2018	21:00	22:00	21:00-22:00	MM	Anopheles	Anopheles darlingi	An. (Nys.) darlingi	1	f	MM1	Château_eau	Trois-Paletuviers	na
Octobre	2018	40	02/10/2018	03/10/2018	21:00	22:00	21:00-22:00	MM	Anopheles	Anopheles darlingi	An. (Nys.) darlingi	1	f	MM1	Château_eau	Trois-Paletuviers	na
Octobre	2018	40	02/10/2018	03/10/2018	21:00	22:00	21:00-22:00	MM	Anopheles	Anopheles darlingi	An. (Nys.) darlingi	1	f	MM1	Château_eau	Trois-Paletuviers	na
Octobre	2018	40	02/10/2018	03/10/2018	21:00	22:00	21:00-22:00	MM	Anopheles	Anopheles darlingi	An. (Nys.) darlingi	1	f	MM1	Château_eau	Trois-Paletuviers	na
Octobre	2018	40	02/10/2018	03/10/2018	21:00	22:00	21:00-22:00	MM	Anopheles	Anopheles darlingi	An. (Nys.) darlingi	1	f	MM1	Château_eau	Trois-Paletuviers	na
Octobre	2018	40	02/10/2018	03/10/2018	21:00	22:00	21:00-22:00	MM	Anopheles	Anopheles darlingi	An. (Nys.) darlingi	1	f	MM1	Château_eau	Trois-Paletuviers	na
Octobre	2018	40	02/10/2018	03/10/2018	21:00	22:00	21:00-22:00	MM	Anopheles	Anopheles darlingi	An. (Nys.) darlingi	1	f	MM1	Château_eau	Trois-Paletuviers	na
Octobre	2018	40	02/10/2018	03/10/2018	21:00	22:00	21:00-22:00	MM	Anopheles	Anopheles darlingi	An. (Nys.) darlingi	1	f	MM1	Château_eau	Trois-Paletuviers	na
Octobre	2018	40	02/10/2018	03/10/2018	21:00	22:00	21:00-22:00	MM	Anopheles	Anopheles darlingi	An. (Nys.) darlingi	1	f	MM1	Château_eau	Trois-Paletuviers	na
Octobre	2018	40	02/10/2018	03/10/2018	21:00	22:00	21:00-22:00	MM	Anopheles	Anopheles darlingi	An. (Nys.) darlingi	1	f	MM1	Château_eau	Trois-Paletuviers	na
Octobre	2018	40	02/10/2018	03/10/2018	21:00	22:00	21:00-22:00	MM	Anopheles	Anopheles darlingi	An. (Nys.) darlingi	1	f	MM1	Château_eau	Trois-Paletuviers	na
Octobre	2018	40	02/10/2018	03/10/2018	21:00	22:00	21:00-22:00	MM	Anopheles	Anopheles darlingi	An. (Nys.) darlingi	1	f	MM1	Château_eau	Trois-Paletuviers	na
Octobre	2018	40	02/10/2018	03/10/2018	21:00	22:00	21:00-22:00	MM	Anopheles	Anopheles darlingi	An. (Nys.) darlingi	1	f	MM1	Château_eau	Trois-Paletuviers	na
Octobre	2018	40	02/10/2018	03/10/2018	21:00	22:00	21:00-22:00	MM	Anopheles	Anopheles darlingi	An. (Nys.) darlingi	1	f	MM1	Château_eau	Trois-Paletuviers	na
Octobre	2018	40	02/10/2018	03/10/2018	21:00	22:00	21:00-22:00	MM	Anopheles	Anopheles darlingi	An. (Nys.) darlingi	1	f	MM1	Château_eau	Trois-Paletuviers	na
Octobre	2018	40	02/10/2018	03/10/2018	21:00	22:00	21:00-22:00	MM	Anopheles	Anopheles darlingi	An. (Nys.) darlingi	1	f	MM1	Château_eau	Trois-Paletuviers	na
Octobre	2018	40	02/10/2018	03/10/2018	22:00	23:00	22:00-23:00	MM	Coquillettidia	Coquillettidia albicosta	Cq. (Rhy.) albicosta	2	f	MM1	Château_eau	Trois-Paletuviers	na
Octobre	2018	40	02/10/2018	03/10/2018	22:00	23:00	22:00-23:00	MM	Anopheles	Anopheles darlingi	An. (Nys.) darlingi	1	f	MM1	Château_eau	Trois-Paletuviers	na
Octobre	2018	40	02/10/2018	03/10/2018	22:00	23:00	22:00-23:00	MM	Anopheles	Anopheles darlingi	An. (Nys.) darlingi	1	f	MM1	Château_eau	Trois-Paletuviers	na
Octobre	2018	40	02/10/2018	03/10/2018	22:00	23:00	22:00-23:00	MM	Anopheles	Anopheles darlingi	An. (Nys.) darlingi	1	f	MM1	Château_eau	Trois-Paletuviers	na
Octobre	2018	40	02/10/2018	03/10/2018	22:00	23:00	22:00-23:00	MM	Anopheles	Anopheles darlingi	An. (Nys.) darlingi	1	f	MM1	Château_eau	Trois-Paletuviers	na
Octobre	2018	40	02/10/2018	03/10/2018	22:00	23:00	22:00-23:00	MM	Anopheles	Anopheles darlingi	An. (Nys.) darlingi	1	f	MM1	Château_eau	Trois-Paletuviers	na
Octobre	2018	40	02/10/2018	03/10/2018	22:00	23:00	22:00-23:00	MM	Anopheles	Anopheles darlingi	An. (Nys.) darlingi	1	f	MM1	Château_eau	Trois-Paletuviers	na
Octobre	2018	40	02/10/2018	03/10/2018	22:00	23:00	22:00-23:00	MM	Anopheles	Anopheles darlingi	An. (Nys.) darlingi	1	f	MM1	Château_eau	Trois-Paletuviers	na
Octobre	2018	40	02/10/2018	03/10/2018	23:00	00:00	23:00-00:00	MM	Coquillettidia	Coquillettidia albicosta	Cq. (Rhy.) albicosta	2	f	MM1	Château_eau	Trois-Paletuviers	na
Octobre	2018	40	02/10/2018	03/10/2018	23:00	00:00	23:00-00:00	MM	Anopheles	Anopheles darlingi	An. (Nys.) darlingi	1	f	MM1	Château_eau	Trois-Paletuviers	na
Octobre	2018	40	02/10/2018	03/10/2018	23:00	00:00	23:00-00:00	MM	Anopheles	Anopheles darlingi	An. (Nys.) darlingi	1	f	MM1	Château_eau	Trois-Paletuviers	na
Octobre	2018	40	02/10/2018	03/10/2018	23:00	00:00	23:00-00:00	MM	Anopheles	Anopheles darlingi	An. (Nys.) darlingi	1	f	MM1	Château_eau	Trois-Paletuviers	na
Octobre	2018	40	02/10/2018	03/10/2018	23:00	00:00	23:00-00:00	MM	Anopheles	Anopheles darlingi	An. (Nys.) darlingi	1	f	MM1	Château_eau	Trois-Paletuviers	na
Octobre	2018	40	02/10/2018	03/10/2018	23:00	00:00	23:00-00:00	MM	Anopheles	Anopheles darlingi	An. (Nys.) darlingi	1	f	MM1	Château_eau	Trois-Paletuviers	na
Octobre	2018	40	02/10/2018	03/10/2018	23:00	00:00	23:00-00:00	MM	Anopheles	Anopheles darlingi	An. (Nys.) darlingi	1	f	MM1	Château_eau	Trois-Paletuviers	na
Octobre	2018	40	02/10/2018	03/10/2018	23:00	00:00	23:00-00:00	MM	Anopheles	Anopheles darlingi	An. (Nys.) darlingi	1	f	MM1	Château_eau	Trois-Paletuviers	na
Octobre	2018	40	02/10/2018	03/10/2018	23:00	00:00	23:00-00:00	MM	Anopheles	Anopheles darlingi	An. (Nys.) darlingi	1	f	MM1	Château_eau	Trois-Paletuviers	na
Octobre	2018	40	02/10/2018	03/10/2018	23:00	00:00	23:00-00:00	MM	Anopheles	Anopheles darlingi	An. (Nys.) darlingi	1	f	MM1	Château_eau	Trois-Paletuviers	na
Octobre	2018	40	02/10/2018	03/10/2018	23:00	00:00	23:00-00:00	MM	Anopheles	Anopheles darlingi	An. (Nys.) darlingi	1	f	MM1	Château_eau	Trois-Paletuviers	na
Octobre	2018	40	02/10/2018	03/10/2018	23:00	00:00	23:00-00:00	MM	Anopheles	Anopheles darlingi	An. (Nys.) darlingi	1	f	MM1	Château_eau	Trois-Paletuviers	na
Octobre	2018	40	02/10/2018	03/10/2018	00:00	03:00	00:00-03:00	MM	Anopheles	Anopheles darlingi	An. (Nys.) darlingi	1	f	MM1	Château_eau	Trois-Paletuviers	na
Octobre	2018	40	02/10/2018	03/10/2018	00:00	03:00	00:00-03:00	MM	Anopheles	Anopheles darlingi	An. (Nys.) darlingi	1	f	MM1	Château_eau	Trois-Paletuviers	na
Octobre	2018	40	02/10/2018	03/10/2018	00:00	03:00	00:00-03:00	MM	Anopheles	Anopheles darlingi	An. (Nys.) darlingi	1	f	MM1	Château_eau	Trois-Paletuviers	na
Octobre	2018	40	02/10/2018	03/10/2018	00:00	03:00	00:00-03:00	MM	Anopheles	Anopheles darlingi	An. (Nys.) darlingi	1	f	MM1	Château_eau	Trois-Paletuviers	na
Octobre	2018	40	02/10/2018	03/10/2018	00:00	03:00	00:00-03:00	MM	Anopheles	Anopheles darlingi	An. (Nys.) darlingi	1	f	MM1	Château_eau	Trois-Paletuviers	na
Octobre	2018	40	02/10/2018	03/10/2018	03:00	05:00	03:00-05:00	MM	Coquillettidia	Coquillettidia albicosta	Cq. (Rhy.) albicosta	2	f	MM1	Château_eau	Trois-Paletuviers	na
Octobre	2018	40	02/10/2018	03/10/2018	03:00	05:00	03:00-05:00	MM	Anopheles	Anopheles darlingi	An. (Nys.) darlingi	1	f	MM1	Château_eau	Trois-Paletuviers	na
Octobre	2018	40	02/10/2018	03/10/2018	03:00	05:00	03:00-05:00	MM	Anopheles	Anopheles darlingi	An. (Nys.) darlingi	1	f	MM1	Château_eau	Trois-Paletuviers	na
Octobre	2018	40	02/10/2018	03/10/2018	03:00	05:00	03:00-05:00	MM	Anopheles	Anopheles darlingi	An. (Nys.) darlingi	1	f	MM1	Château_eau	Trois-Paletuviers	na
Octobre	2018	40	02/10/2018	03/10/2018	03:00	05:00	03:00-05:00	MM	Anopheles	Anopheles darlingi	An. (Nys.) darlingi	1	f	MM1	Château_eau	Trois-Paletuviers	na
Octobre	2018	40	02/10/2018	03/10/2018	03:00	05:00	03:00-05:00	MM	Anopheles	Anopheles darlingi	An. (Nys.) darlingi	1	f	MM1	Château_eau	Trois-Paletuviers	na
Octobre	2018	40	02/10/2018	03/10/2018	03:00	05:00	03:00-05:00	MM	Anopheles	Anopheles darlingi	An. (Nys.) darlingi	1	f	MM1	Château_eau	Trois-Paletuviers	na
Octobre	2018	40	02/10/2018	03/10/2018	03:00	05:00	03:00-05:00	MM	Anopheles	Anopheles darlingi	An. (Nys.) darlingi	1	f	MM1	Château_eau	Trois-Paletuviers	na
Octobre	2018	40	02/10/2018	03/10/2018	03:00	05:00	03:00-05:00	MM	Anopheles	Anopheles darlingi	An. (Nys.) darlingi	1	f	MM1	Château_eau	Trois-Paletuviers	na
Octobre	2018	40	02/10/2018	03/10/2018	03:00	05:00	03:00-05:00	MM	Anopheles	Anopheles darlingi	An. (Nys.) darlingi	1	f	MM1	Château_eau	Trois-Paletuviers	na
Octobre	2018	40	02/10/2018	03/10/2018	03:00	05:00	03:00-05:00	MM	Anopheles	Anopheles darlingi	An. (Nys.) darlingi	1	f	MM1	Château_eau	Trois-Paletuviers	na
Octobre	2018	40	02/10/2018	03/10/2018	03:00	05:00	03:00-05:00	MM	Anopheles	Anopheles darlingi	An. (Nys.) darlingi	1	f	MM1	Château_eau	Trois-Paletuviers	na
Octobre	2018	40	02/10/2018	03/10/2018	03:00	05:00	03:00-05:00	MM	Anopheles	Anopheles darlingi	An. (Nys.) darlingi	1	f	MM1	Château_eau	Trois-Paletuviers	na
Octobre	2018	40	02/10/2018	03/10/2018	03:00	05:00	03:00-05:00	MM	Anopheles	Anopheles darlingi	An. (Nys.) darlingi	1	f	MM1	Château_eau	Trois-Paletuviers	na
Octobre	2018	40	02/10/2018	03/10/2018	03:00	05:00	03:00-05:00	MM	Anopheles	Anopheles darlingi	An. (Nys.) darlingi	1	f	MM1	Château_eau	Trois-Paletuviers	na
Octobre	2018	40	02/10/2018	03/10/2018	05:00	06:00	05:00-06:00	MM	Anopheles	Anopheles darlingi	An. (Nys.) darlingi	1	f	MM1	Château_eau	Trois-Paletuviers	na
Octobre	2018	40	02/10/2018	03/10/2018	05:00	06:00	05:00-06:00	MM	Anopheles	Anopheles darlingi	An. (Nys.) darlingi	1	f	MM1	Château_eau	Trois-Paletuviers	na
Octobre	2018	40	02/10/2018	03/10/2018	05:00	06:00	05:00-06:00	MM	Anopheles	Anopheles darlingi	An. (Nys.) darlingi	1	f	MM1	Château_eau	Trois-Paletuviers	na
Octobre	2018	40	02/10/2018	03/10/2018	05:00	06:00	05:00-06:00	MM	Anopheles	Anopheles darlingi	An. (Nys.) darlingi	1	f	MM1	Château_eau	Trois-Paletuviers	na
Octobre	2018	40	02/10/2018	03/10/2018	06:00	07:00	06:00-07:00	MM	Coquillettidia	Coquillettidia albicosta	Cq. (Rhy.) albicosta	7	f	MM1	Château_eau	Trois-Paletuviers	na
Octobre	2018	40	02/10/2018	03/10/2018	06:00	07:00	06:00-07:00	MM	Anopheles	Anopheles darlingi	An. (Nys.) darlingi	1	f	MM1	Château_eau	Trois-Paletuviers	na
Octobre	2018	40	02/10/2018	03/10/2018	17:00	18:00	17:00-18:00	MM	Anopheles	Anopheles darlingi	An. (Nys.) darlingi	1	f	MM2	CDPS	Trois-Paletuviers	na
Octobre	2018	40	02/10/2018	03/10/2018	18:00	19:00	18:00-19:00	MM	Anopheles	Anopheles darlingi	An. (Nys.) darlingi	1	f	MM2	CDPS	Trois-Paletuviers	na
Octobre	2018	40	02/10/2018	03/10/2018	18:00	19:00	18:00-19:00	MM	Anopheles	Anopheles darlingi	An. (Nys.) darlingi	1	f	MM2	CDPS	Trois-Paletuviers	na
Octobre	2018	40	02/10/2018	03/10/2018	18:00	19:00	18:00-19:00	MM	Anopheles	Anopheles darlingi	An. (Nys.) darlingi	1	f	MM2	CDPS	Trois-Paletuviers	na
Octobre	2018	40	02/10/2018	03/10/2018	18:00	19:00	18:00-19:00	MM	Anopheles	Anopheles darlingi	An. (Nys.) darlingi	1	f	MM2	CDPS	Trois-Paletuviers	na
Octobre	2018	40	02/10/2018	03/10/2018	18:00	19:00	18:00-19:00	MM	Anopheles	Anopheles darlingi	An. (Nys.) darlingi	1	f	MM2	CDPS	Trois-Paletuviers	na
Octobre	2018	40	02/10/2018	03/10/2018	18:00	19:00	18:00-19:00	MM	Anopheles	Anopheles darlingi	An. (Nys.) darlingi	1	f	MM2	CDPS	Trois-Paletuviers	na
Octobre	2018	40	02/10/2018	03/10/2018	18:00	19:00	18:00-19:00	MM	Anopheles	Anopheles darlingi	An. (Nys.) darlingi	1	f	MM2	CDPS	Trois-Paletuviers	na
Octobre	2018	40	02/10/2018	03/10/2018	18:00	19:00	18:00-19:00	MM	Anopheles	Anopheles darlingi	An. (Nys.) darlingi	1	f	MM2	CDPS	Trois-Paletuviers	na
Octobre	2018	40	02/10/2018	03/10/2018	18:00	19:00	18:00-19:00	MM	Anopheles	Anopheles darlingi	An. (Nys.) darlingi	1	f	MM2	CDPS	Trois-Paletuviers	na
Octobre	2018	40	02/10/2018	03/10/2018	19:00	20:00	19:00-20:00	MM	Anopheles	Anopheles darlingi	An. (Nys.) darlingi	1	f	MM2	CDPS	Trois-Paletuviers	na
Octobre	2018	40	02/10/2018	03/10/2018	19:00	20:00	19:00-20:00	MM	Anopheles	Anopheles darlingi	An. (Nys.) darlingi	1	f	MM2	CDPS	Trois-Paletuviers	na
Octobre	2018	40	02/10/2018	03/10/2018	20:00	21:00	20:00-21:00	MM	Anopheles	Anopheles darlingi	An. (Nys.) darlingi	1	f	MM2	CDPS	Trois-Paletuviers	na
Octobre	2018	40	02/10/2018	03/10/2018	20:00	21:00	20:00-21:00	MM	Anopheles	Anopheles darlingi	An. (Nys.) darlingi	1	m	MM2	CDPS	Trois-Paletuviers	na
Octobre	2018	40	02/10/2018	03/10/2018	21:00	22:00	21:00-22:00	MM	Coquillettidia	Coquillettidia albicosta	Cq. (Rhy.) albicosta	2	f	MM2	CDPS	Trois-Paletuviers	na
Octobre	2018	40	02/10/2018	03/10/2018	21:00	22:00	21:00-22:00	MM	Anopheles	Anopheles darlingi	An. (Nys.) darlingi	1	f	MM2	CDPS	Trois-Paletuviers	na
Octobre	2018	40	02/10/2018	03/10/2018	21:00	22:00	21:00-22:00	MM	Anopheles	Anopheles darlingi	An. (Nys.) darlingi	1	f	MM2	CDPS	Trois-Paletuviers	na
Octobre	2018	40	02/10/2018	03/10/2018	21:00	22:00	21:00-22:00	MM	Anopheles	Anopheles darlingi	An. (Nys.) darlingi	1	f	MM2	CDPS	Trois-Paletuviers	na
Octobre	2018	40	02/10/2018	03/10/2018	21:00	22:00	21:00-22:00	MM	Anopheles	Anopheles darlingi	An. (Nys.) darlingi	1	f	MM2	CDPS	Trois-Paletuviers	na
Octobre	2018	40	02/10/2018	03/10/2018	21:00	22:00	21:00-22:00	MM	Anopheles	Anopheles darlingi	An. (Nys.) darlingi	1	f	MM2	CDPS	Trois-Paletuviers	na
Octobre	2018	40	02/10/2018	03/10/2018	21:00	22:00	21:00-22:00	MM	Anopheles	Anopheles darlingi	An. (Nys.) darlingi	1	f	MM2	CDPS	Trois-Paletuviers	na
Octobre	2018	40	02/10/2018	03/10/2018	21:00	22:00	21:00-22:00	MM	Anopheles	Anopheles darlingi	An. (Nys.) darlingi	1	f	MM2	CDPS	Trois-Paletuviers	na
Octobre	2018	40	02/10/2018	03/10/2018	21:00	22:00	21:00-22:00	MM	Anopheles	Anopheles darlingi	An. (Nys.) darlingi	1	f	MM2	CDPS	Trois-Paletuviers	na
Octobre	2018	40	02/10/2018	03/10/2018	22:00	23:00	22:00-23:00	MM	Anopheles	Anopheles darlingi	An. (Nys.) darlingi	1	f	MM2	CDPS	Trois-Paletuviers	na
Octobre	2018	40	02/10/2018	03/10/2018	22:00	23:00	22:00-23:00	MM	Anopheles	Anopheles darlingi	An. (Nys.) darlingi	1	f	MM2	CDPS	Trois-Paletuviers	na
Octobre	2018	40	02/10/2018	03/10/2018	22:00	23:00	22:00-23:00	MM	Anopheles	Anopheles darlingi	An. (Nys.) darlingi	1	f	MM2	CDPS	Trois-Paletuviers	na
Octobre	2018	40	02/10/2018	03/10/2018	22:00	23:00	22:00-23:00	MM	Anopheles	Anopheles darlingi	An. (Nys.) darlingi	1	f	MM2	CDPS	Trois-Paletuviers	na
Octobre	2018	40	02/10/2018	03/10/2018	22:00	23:00	22:00-23:00	MM	Anopheles	Anopheles darlingi	An. (Nys.) darlingi	1	f	MM2	CDPS	Trois-Paletuviers	na
Octobre	2018	40	02/10/2018	03/10/2018	22:00	23:00	22:00-23:00	MM	Anopheles	Anopheles darlingi	An. (Nys.) darlingi	1	f	MM2	CDPS	Trois-Paletuviers	na
Octobre	2018	40	02/10/2018	03/10/2018	22:00	23:00	22:00-23:00	MM	Anopheles	Anopheles darlingi	An. (Nys.) darlingi	1	f	MM2	CDPS	Trois-Paletuviers	na
Octobre	2018	40	02/10/2018	03/10/2018	22:00	23:00	22:00-23:00	MM	Anopheles	Anopheles darlingi	An. (Nys.) darlingi	1	f	MM2	CDPS	Trois-Paletuviers	na
Octobre	2018	40	02/10/2018	03/10/2018	23:00	00:00	23:00-00:00	MM	Anopheles	Anopheles darlingi	An. (Nys.) darlingi	1	f	MM2	CDPS	Trois-Paletuviers	na
Octobre	2018	40	02/10/2018	03/10/2018	23:00	00:00	23:00-00:00	MM	Anopheles	Anopheles darlingi	An. (Nys.) darlingi	1	f	MM2	CDPS	Trois-Paletuviers	na
Octobre	2018	40	02/10/2018	03/10/2018	23:00	00:00	23:00-00:00	MM	Anopheles	Anopheles darlingi	An. (Nys.) darlingi	1	f	MM2	CDPS	Trois-Paletuviers	na
Octobre	2018	40	02/10/2018	03/10/2018	23:00	00:00	23:00-00:00	MM	Anopheles	Anopheles darlingi	An. (Nys.) darlingi	1	f	MM2	CDPS	Trois-Paletuviers	na
Octobre	2018	40	02/10/2018	03/10/2018	23:00	00:00	23:00-00:00	MM	Anopheles	Anopheles darlingi	An. (Nys.) darlingi	1	f	MM2	CDPS	Trois-Paletuviers	na
Octobre	2018	40	02/10/2018	03/10/2018	00:00	03:00	00:00-03:00	MM	Anopheles	Anopheles darlingi	An. (Nys.) darlingi	1	f	MM2	CDPS	Trois-Paletuviers	na
Octobre	2018	40	02/10/2018	03/10/2018	00:00	03:00	00:00-03:00	MM	Anopheles	Anopheles darlingi	An. (Nys.) darlingi	1	f	MM2	CDPS	Trois-Paletuviers	na
Octobre	2018	40	02/10/2018	03/10/2018	00:00	03:00	00:00-03:00	MM	Anopheles	Anopheles darlingi	An. (Nys.) darlingi	1	f	MM2	CDPS	Trois-Paletuviers	na
Octobre	2018	40	02/10/2018	03/10/2018	00:00	03:00	00:00-03:00	MM	Anopheles	Anopheles darlingi	An. (Nys.) darlingi	1	f	MM2	CDPS	Trois-Paletuviers	na
Octobre	2018	40	02/10/2018	03/10/2018	00:00	03:00	00:00-03:00	MM	Anopheles	Anopheles darlingi	An. (Nys.) darlingi	1	f	MM2	CDPS	Trois-Paletuviers	na
Octobre	2018	40	02/10/2018	03/10/2018	00:00	03:00	00:00-03:00	MM	Anopheles	Anopheles darlingi	An. (Nys.) darlingi	1	f	MM2	CDPS	Trois-Paletuviers	na
Octobre	2018	40	02/10/2018	03/10/2018	00:00	03:00	00:00-03:00	MM	Anopheles	Anopheles darlingi	An. (Nys.) darlingi	1	f	MM2	CDPS	Trois-Paletuviers	na
Octobre	2018	40	02/10/2018	03/10/2018	00:00	03:00	00:00-03:00	MM	Anopheles	Anopheles darlingi	An. (Nys.) darlingi	1	f	MM2	CDPS	Trois-Paletuviers	na
Octobre	2018	40	02/10/2018	03/10/2018	03:00	05:00	03:00-05:00	MM	Coquillettidia	Coquillettidia albicosta	Cq. (Rhy.) albicosta	1	f	MM2	CDPS	Trois-Paletuviers	na
Octobre	2018	40	02/10/2018	03/10/2018	03:00	05:00	03:00-05:00	MM	Anopheles	Anopheles darlingi	An. (Nys.) darlingi	1	f	MM2	CDPS	Trois-Paletuviers	na
Octobre	2018	40	02/10/2018	03/10/2018	03:00	05:00	03:00-05:00	MM	Anopheles	Anopheles darlingi	An. (Nys.) darlingi	1	f	MM2	CDPS	Trois-Paletuviers	na
Octobre	2018	40	02/10/2018	03/10/2018	03:00	05:00	03:00-05:00	MM	Anopheles	Anopheles darlingi	An. (Nys.) darlingi	1	f	MM2	CDPS	Trois-Paletuviers	na
Octobre	2018	40	02/10/2018	03/10/2018	03:00	05:00	03:00-05:00	MM	Anopheles	Anopheles darlingi	An. (Nys.) darlingi	1	f	MM2	CDPS	Trois-Paletuviers	na
Octobre	2018	40	02/10/2018	03/10/2018	03:00	05:00	03:00-05:00	MM	Anopheles	Anopheles darlingi	An. (Nys.) darlingi	1	f	MM2	CDPS	Trois-Paletuviers	na
Octobre	2018	40	02/10/2018	03/10/2018	03:00	05:00	03:00-05:00	MM	Anopheles	Anopheles darlingi	An. (Nys.) darlingi	1	f	MM2	CDPS	Trois-Paletuviers	na
Octobre	2018	40	02/10/2018	03/10/2018	03:00	05:00	03:00-05:00	MM	Anopheles	Anopheles darlingi	An. (Nys.) darlingi	1	f	MM2	CDPS	Trois-Paletuviers	na
Octobre	2018	40	02/10/2018	03/10/2018	03:00	05:00	03:00-05:00	MM	Anopheles	Anopheles darlingi	An. (Nys.) darlingi	1	f	MM2	CDPS	Trois-Paletuviers	na
Octobre	2018	40	02/10/2018	03/10/2018	05:00	06:00	05:00-06:00	MM	Coquillettidia	Coquillettidia venezuelensis	Cq. (Rhy.) venezuelensis	1	f	MM2	CDPS	Trois-Paletuviers	na
Octobre	2018	40	02/10/2018	03/10/2018	05:00	06:00	05:00-06:00	MM	Anopheles	Anopheles darlingi	An. (Nys.) darlingi	1	f	MM2	CDPS	Trois-Paletuviers	na
Octobre	2018	40	02/10/2018	03/10/2018	05:00	06:00	05:00-06:00	MM	Anopheles	Anopheles darlingi	An. (Nys.) darlingi	1	f	MM2	CDPS	Trois-Paletuviers	na
Octobre	2018	40	02/10/2018	03/10/2018	05:00	06:00	05:00-06:00	MM	Anopheles	Anopheles darlingi	An. (Nys.) darlingi	1	f	MM2	CDPS	Trois-Paletuviers	na
Octobre	2018	40	02/10/2018	03/10/2018	05:00	06:00	05:00-06:00	MM	Anopheles	Anopheles darlingi	An. (Nys.) darlingi	1	f	MM2	CDPS	Trois-Paletuviers	na
Octobre	2018	40	02/10/2018	03/10/2018	05:00	06:00	05:00-06:00	MM	Anopheles	Anopheles darlingi	An. (Nys.) darlingi	1	f	MM2	CDPS	Trois-Paletuviers	na
Octobre	2018	40	02/10/2018	03/10/2018	06:00	07:00	06:00-07:00	MM	Coquillettidia	Coquillettidia albicosta	Cq. (Rhy.) albicosta	1	f	MM2	CDPS	Trois-Paletuviers	na
Octobre	2018	40	02/10/2018	03/10/2018	06:00	07:00	06:00-07:00	MM	Anopheles	Anopheles darlingi	An. (Nys.) darlingi	1	f	MM2	CDPS	Trois-Paletuviers	na
Octobre	2018	40	02/10/2018	03/10/2018	06:00	07:00	06:00-07:00	MM	Anopheles	Anopheles darlingi	An. (Nys.) darlingi	1	f	MM2	CDPS	Trois-Paletuviers	na
Octobre	2018	40	02/10/2018	03/10/2018	06:00	07:00	06:00-07:00	MM	Anopheles	Anopheles darlingi	An. (Nys.) darlingi	1	f	MM2	CDPS	Trois-Paletuviers	na
Octobre	2018	40	02/10/2018	03/10/2018	06:00	07:00	06:00-07:00	MM	Anopheles	Anopheles darlingi	An. (Nys.) darlingi	1	f	MM2	CDPS	Trois-Paletuviers	na
Octobre	2018	40	02/10/2018	03/10/2018	18:00	19:00	18:00-19:00	MM	Coquillettidia	Coquillettidia albicosta	Cq. (Rhy.) albicosta	5	f	MM3	Carbet_communautaire	Trois-Paletuviers	na
Octobre	2018	40	02/10/2018	03/10/2018	19:00	20:00	19:00-20:00	MM	Coquillettidia	Coquillettidia albicosta	Cq. (Rhy.) albicosta	2	f	MM3	Carbet_communautaire	Trois-Paletuviers	na
Octobre	2018	40	02/10/2018	03/10/2018	19:00	20:00	19:00-20:00	MM	Anopheles	Anopheles darlingi	An. (Nys.) darlingi	1	f	MM3	Carbet_communautaire	Trois-Paletuviers	na
Octobre	2018	40	02/10/2018	03/10/2018	19:00	20:00	19:00-20:00	MM	Anopheles	Anopheles darlingi	An. (Nys.) darlingi	1	f	MM3	Carbet_communautaire	Trois-Paletuviers	na
Octobre	2018	40	02/10/2018	03/10/2018	19:00	20:00	19:00-20:00	MM	Anopheles	Anopheles darlingi	An. (Nys.) darlingi	1	f	MM3	Carbet_communautaire	Trois-Paletuviers	na
Octobre	2018	40	02/10/2018	03/10/2018	20:00	21:00	20:00-21:00	MM	Coquillettidia	Coquillettidia albicosta	Cq. (Rhy.) albicosta	2	f	MM3	Carbet_communautaire	Trois-Paletuviers	na
Octobre	2018	40	02/10/2018	03/10/2018	20:00	21:00	20:00-21:00	MM	Anopheles	Anopheles darlingi	An. (Nys.) darlingi	1	f	MM3	Carbet_communautaire	Trois-Paletuviers	na
Octobre	2018	40	02/10/2018	03/10/2018	20:00	21:00	20:00-21:00	MM	Anopheles	Anopheles darlingi	An. (Nys.) darlingi	1	f	MM3	Carbet_communautaire	Trois-Paletuviers	na
Octobre	2018	40	02/10/2018	03/10/2018	20:00	21:00	20:00-21:00	MM	Anopheles	Anopheles darlingi	An. (Nys.) darlingi	1	f	MM3	Carbet_communautaire	Trois-Paletuviers	na
Octobre	2018	40	02/10/2018	03/10/2018	20:00	21:00	20:00-21:00	MM	Anopheles	Anopheles darlingi	An. (Nys.) darlingi	1	f	MM3	Carbet_communautaire	Trois-Paletuviers	na
Octobre	2018	40	02/10/2018	03/10/2018	20:00	21:00	20:00-21:00	MM	Anopheles	Anopheles darlingi	An. (Nys.) darlingi	1	f	MM3	Carbet_communautaire	Trois-Paletuviers	na
Octobre	2018	40	02/10/2018	03/10/2018	20:00	21:00	20:00-21:00	MM	Anopheles	Anopheles darlingi	An. (Nys.) darlingi	1	f	MM3	Carbet_communautaire	Trois-Paletuviers	na
Octobre	2018	40	02/10/2018	03/10/2018	21:00	22:00	21:00-22:00	MM	Coquillettidia	Coquillettidia albicosta	Cq. (Rhy.) albicosta	1	f	MM3	Carbet_communautaire	Trois-Paletuviers	na
Octobre	2018	40	02/10/2018	03/10/2018	21:00	22:00	21:00-22:00	MM	Anopheles	Anopheles darlingi	An. (Nys.) darlingi	1	f	MM3	Carbet_communautaire	Trois-Paletuviers	na
Octobre	2018	40	02/10/2018	03/10/2018	21:00	22:00	21:00-22:00	MM	Anopheles	Anopheles darlingi	An. (Nys.) darlingi	1	f	MM3	Carbet_communautaire	Trois-Paletuviers	na
Octobre	2018	40	02/10/2018	03/10/2018	21:00	22:00	21:00-22:00	MM	Anopheles	Anopheles darlingi	An. (Nys.) darlingi	1	f	MM3	Carbet_communautaire	Trois-Paletuviers	na
Octobre	2018	40	02/10/2018	03/10/2018	21:00	22:00	21:00-22:00	MM	Anopheles	Anopheles darlingi	An. (Nys.) darlingi	1	f	MM3	Carbet_communautaire	Trois-Paletuviers	na
Octobre	2018	40	02/10/2018	03/10/2018	22:00	23:00	22:00-23:00	MM	Coquillettidia	Coquillettidia albicosta	Cq. (Rhy.) albicosta	1	f	MM3	Carbet_communautaire	Trois-Paletuviers	na
Octobre	2018	40	02/10/2018	03/10/2018	22:00	23:00	22:00-23:00	MM	Anopheles	Anopheles darlingi	An. (Nys.) darlingi	1	f	MM3	Carbet_communautaire	Trois-Paletuviers	na
Octobre	2018	40	02/10/2018	03/10/2018	22:00	23:00	22:00-23:00	MM	Anopheles	Anopheles darlingi	An. (Nys.) darlingi	1	f	MM3	Carbet_communautaire	Trois-Paletuviers	na
Octobre	2018	40	02/10/2018	03/10/2018	22:00	23:00	22:00-23:00	MM	Anopheles	Anopheles darlingi	An. (Nys.) darlingi	1	f	MM3	Carbet_communautaire	Trois-Paletuviers	na
Octobre	2018	40	02/10/2018	03/10/2018	23:00	00:00	23:00-00:00	MM	Coquillettidia	Coquillettidia albicosta	Cq. (Rhy.) albicosta	8	f	MM3	Carbet_communautaire	Trois-Paletuviers	na
Octobre	2018	40	02/10/2018	03/10/2018	23:00	00:00	23:00-00:00	MM	Anopheles	Anopheles darlingi	An. (Nys.) darlingi	1	f	MM3	Carbet_communautaire	Trois-Paletuviers	na
Octobre	2018	40	02/10/2018	03/10/2018	23:00	00:00	23:00-00:00	MM	Anopheles	Anopheles darlingi	An. (Nys.) darlingi	1	f	MM3	Carbet_communautaire	Trois-Paletuviers	na
Octobre	2018	40	02/10/2018	03/10/2018	23:00	00:00	23:00-00:00	MM	Anopheles	Anopheles darlingi	An. (Nys.) darlingi	1	f	MM3	Carbet_communautaire	Trois-Paletuviers	na
Octobre	2018	40	02/10/2018	03/10/2018	23:00	00:00	23:00-00:00	MM	Anopheles	Anopheles darlingi	An. (Nys.) darlingi	1	f	MM3	Carbet_communautaire	Trois-Paletuviers	na
Octobre	2018	40	02/10/2018	03/10/2018	00:00	03:00	00:00-03:00	MM	Coquillettidia	Coquillettidia albicosta	Cq. (Rhy.) albicosta	2	f	MM3	Carbet_communautaire	Trois-Paletuviers	na
Octobre	2018	40	02/10/2018	03/10/2018	00:00	03:00	00:00-03:00	MM	Anopheles	Anopheles darlingi	An. (Nys.) darlingi	1	f	MM3	Carbet_communautaire	Trois-Paletuviers	na
Octobre	2018	40	02/10/2018	03/10/2018	00:00	03:00	00:00-03:00	MM	Anopheles	Anopheles darlingi	An. (Nys.) darlingi	1	f	MM3	Carbet_communautaire	Trois-Paletuviers	na
Octobre	2018	40	02/10/2018	03/10/2018	03:00	05:00	03:00-05:00	MM	Coquillettidia	Coquillettidia albicosta	Cq. (Rhy.) albicosta	8	f	MM3	Carbet_communautaire	Trois-Paletuviers	na
Octobre	2018	40	02/10/2018	03/10/2018	03:00	05:00	03:00-05:00	MM	Anopheles	Anopheles darlingi	An. (Nys.) darlingi	1	f	MM3	Carbet_communautaire	Trois-Paletuviers	na
Octobre	2018	40	02/10/2018	03/10/2018	03:00	05:00	03:00-05:00	MM	Anopheles	Anopheles darlingi	An. (Nys.) darlingi	1	f	MM3	Carbet_communautaire	Trois-Paletuviers	na
Octobre	2018	40	02/10/2018	03/10/2018	03:00	05:00	03:00-05:00	MM	Anopheles	Anopheles darlingi	An. (Nys.) darlingi	1	f	MM3	Carbet_communautaire	Trois-Paletuviers	na
Octobre	2018	40	02/10/2018	03/10/2018	03:00	05:00	03:00-05:00	MM	Anopheles	Anopheles darlingi	An. (Nys.) darlingi	1	f	MM3	Carbet_communautaire	Trois-Paletuviers	na
Octobre	2018	40	02/10/2018	03/10/2018	03:00	05:00	03:00-05:00	MM	Anopheles	Anopheles darlingi	An. (Nys.) darlingi	1	f	MM3	Carbet_communautaire	Trois-Paletuviers	na
Octobre	2018	40	02/10/2018	03/10/2018	03:00	05:00	03:00-05:00	MM	Anopheles	Anopheles darlingi	An. (Nys.) darlingi	1	f	MM3	Carbet_communautaire	Trois-Paletuviers	na
Octobre	2018	40	02/10/2018	03/10/2018	03:00	05:00	03:00-05:00	MM	Anopheles	Anopheles darlingi	An. (Nys.) darlingi	1	f	MM3	Carbet_communautaire	Trois-Paletuviers	na
Octobre	2018	40	02/10/2018	03/10/2018	03:00	05:00	03:00-05:00	MM	Anopheles	Anopheles darlingi	An. (Nys.) darlingi	1	f	MM3	Carbet_communautaire	Trois-Paletuviers	na
Octobre	2018	40	02/10/2018	03/10/2018	03:00	05:00	03:00-05:00	MM	Anopheles	Anopheles darlingi	An. (Nys.) darlingi	1	f	MM3	Carbet_communautaire	Trois-Paletuviers	na
Octobre	2018	40	02/10/2018	03/10/2018	03:00	05:00	03:00-05:00	MM	Anopheles	Anopheles darlingi	An. (Nys.) darlingi	1	f	MM3	Carbet_communautaire	Trois-Paletuviers	na
Octobre	2018	40	02/10/2018	03/10/2018	03:00	05:00	03:00-05:00	MM	Anopheles	Anopheles darlingi	An. (Nys.) darlingi	1	f	MM3	Carbet_communautaire	Trois-Paletuviers	na
Octobre	2018	40	02/10/2018	03/10/2018	03:00	05:00	03:00-05:00	MM	Anopheles	Anopheles darlingi	An. (Nys.) darlingi	1	f	MM3	Carbet_communautaire	Trois-Paletuviers	na
Octobre	2018	40	02/10/2018	03/10/2018	03:00	05:00	03:00-05:00	MM	Anopheles	Anopheles darlingi	An. (Nys.) darlingi	1	f	MM3	Carbet_communautaire	Trois-Paletuviers	na
Octobre	2018	40	02/10/2018	03/10/2018	03:00	05:00	03:00-05:00	MM	Anopheles	Anopheles darlingi	An. (Nys.) darlingi	1	f	MM3	Carbet_communautaire	Trois-Paletuviers	na
Octobre	2018	40	02/10/2018	03/10/2018	03:00	05:00	03:00-05:00	MM	Anopheles	Anopheles darlingi	An. (Nys.) darlingi	1	f	MM3	Carbet_communautaire	Trois-Paletuviers	na
Octobre	2018	40	02/10/2018	03/10/2018	05:00	06:00	05:00-06:00	MM	Coquillettidia	Coquillettidia albicosta	Cq. (Rhy.) albicosta	2	f	MM3	Carbet_communautaire	Trois-Paletuviers	na
Octobre	2018	40	02/10/2018	03/10/2018	05:00	06:00	05:00-06:00	MM	Anopheles	Anopheles darlingi	An. (Nys.) darlingi	1	f	MM3	Carbet_communautaire	Trois-Paletuviers	na
Octobre	2018	40	02/10/2018	03/10/2018	05:00	06:00	05:00-06:00	MM	Anopheles	Anopheles darlingi	An. (Nys.) darlingi	1	f	MM3	Carbet_communautaire	Trois-Paletuviers	na
Octobre	2018	40	02/10/2018	03/10/2018	05:00	06:00	05:00-06:00	MM	Anopheles	Anopheles darlingi	An. (Nys.) darlingi	1	f	MM3	Carbet_communautaire	Trois-Paletuviers	na
Octobre	2018	40	02/10/2018	03/10/2018	05:00	06:00	05:00-06:00	MM	Anopheles	Anopheles darlingi	An. (Nys.) darlingi	1	f	MM3	Carbet_communautaire	Trois-Paletuviers	na
Octobre	2018	40	02/10/2018	03/10/2018	05:00	06:00	05:00-06:00	MM	Anopheles	Anopheles darlingi	An. (Nys.) darlingi	1	f	MM3	Carbet_communautaire	Trois-Paletuviers	na
Octobre	2018	40	02/10/2018	03/10/2018	05:00	06:00	05:00-06:00	MM	Anopheles	Anopheles darlingi	An. (Nys.) darlingi	1	f	MM3	Carbet_communautaire	Trois-Paletuviers	na
Octobre	2018	40	02/10/2018	03/10/2018	05:00	06:00	05:00-06:00	MM	Anopheles	Anopheles darlingi	An. (Nys.) darlingi	1	f	MM3	Carbet_communautaire	Trois-Paletuviers	na
Octobre	2018	40	02/10/2018	03/10/2018	05:00	06:00	05:00-06:00	MM	Anopheles	Anopheles darlingi	An. (Nys.) darlingi	1	f	MM3	Carbet_communautaire	Trois-Paletuviers	na
Octobre	2018	40	02/10/2018	03/10/2018	05:00	06:00	05:00-06:00	MM	Anopheles	Anopheles darlingi	An. (Nys.) darlingi	1	f	MM3	Carbet_communautaire	Trois-Paletuviers	na
Octobre	2018	40	02/10/2018	03/10/2018	06:00	07:00	06:00-07:00	MM	Coquillettidia	Coquillettidia albicosta	Cq. (Rhy.) albicosta	38	f	MM3	Carbet_communautaire	Trois-Paletuviers	na
Octobre	2018	40	02/10/2018	03/10/2018	06:00	07:00	06:00-07:00	MM	Anopheles	Anopheles darlingi	An. (Nys.) darlingi	1	f	MM3	Carbet_communautaire	Trois-Paletuviers	na
Octobre	2018	40	03/10/2018	04/10/2018	18:00	19:00	18:00-19:00	MM	Coquillettidia	Coquillettidia albicosta	Cq. (Rhy.) albicosta	3	f	MM1	Château_eau	Trois-Paletuviers	na
Octobre	2018	40	03/10/2018	04/10/2018	18:00	19:00	18:00-19:00	MM	Anopheles	Anopheles darlingi	An. (Nys.) darlingi	1	f	MM1	Château_eau	Trois-Paletuviers	na
Octobre	2018	40	03/10/2018	04/10/2018	18:00	19:00	18:00-19:00	MM	Anopheles	Anopheles darlingi	An. (Nys.) darlingi	1	f	MM1	Château_eau	Trois-Paletuviers	na
Octobre	2018	40	03/10/2018	04/10/2018	19:00	20:00	19:00-20:00	MM	Anopheles	Anopheles darlingi	An. (Nys.) darlingi	1	f	MM1	Château_eau	Trois-Paletuviers	na
Octobre	2018	40	03/10/2018	04/10/2018	19:00	20:00	19:00-20:00	MM	Anopheles	Anopheles darlingi	An. (Nys.) darlingi	1	f	MM1	Château_eau	Trois-Paletuviers	na
Octobre	2018	40	03/10/2018	04/10/2018	19:00	20:00	19:00-20:00	MM	Anopheles	Anopheles darlingi	An. (Nys.) darlingi	1	f	MM1	Château_eau	Trois-Paletuviers	na
Octobre	2018	40	03/10/2018	04/10/2018	19:00	20:00	19:00-20:00	MM	Anopheles	Anopheles darlingi	An. (Nys.) darlingi	1	f	MM1	Château_eau	Trois-Paletuviers	na
Octobre	2018	40	03/10/2018	04/10/2018	19:00	20:00	19:00-20:00	MM	Anopheles	Anopheles darlingi	An. (Nys.) darlingi	1	f	MM1	Château_eau	Trois-Paletuviers	na
Octobre	2018	40	03/10/2018	04/10/2018	19:00	20:00	19:00-20:00	MM	Anopheles	Anopheles darlingi	An. (Nys.) darlingi	1	f	MM1	Château_eau	Trois-Paletuviers	na
Octobre	2018	40	03/10/2018	04/10/2018	19:00	20:00	19:00-20:00	MM	Anopheles	Anopheles darlingi	An. (Nys.) darlingi	1	f	MM1	Château_eau	Trois-Paletuviers	na
Octobre	2018	40	03/10/2018	04/10/2018	19:00	20:00	19:00-20:00	MM	Anopheles	Anopheles darlingi	An. (Nys.) darlingi	1	f	MM1	Château_eau	Trois-Paletuviers	na
Octobre	2018	40	03/10/2018	04/10/2018	19:00	20:00	19:00-20:00	MM	Anopheles	Anopheles darlingi	An. (Nys.) darlingi	1	f	MM1	Château_eau	Trois-Paletuviers	na
Octobre	2018	40	03/10/2018	04/10/2018	19:00	20:00	19:00-20:00	MM	Anopheles	Anopheles darlingi	An. (Nys.) darlingi	1	f	MM1	Château_eau	Trois-Paletuviers	na
Octobre	2018	40	03/10/2018	04/10/2018	19:00	20:00	19:00-20:00	MM	Anopheles	Anopheles darlingi	An. (Nys.) darlingi	1	f	MM1	Château_eau	Trois-Paletuviers	na
Octobre	2018	40	03/10/2018	04/10/2018	19:00	20:00	19:00-20:00	MM	Anopheles	Anopheles darlingi	An. (Nys.) darlingi	1	f	MM1	Château_eau	Trois-Paletuviers	na
Octobre	2018	40	03/10/2018	04/10/2018	19:00	20:00	19:00-20:00	MM	Anopheles	Anopheles darlingi	An. (Nys.) darlingi	1	f	MM1	Château_eau	Trois-Paletuviers	na
Octobre	2018	40	03/10/2018	04/10/2018	19:00	20:00	19:00-20:00	MM	Anopheles	Anopheles darlingi	An. (Nys.) darlingi	1	f	MM1	Château_eau	Trois-Paletuviers	na
Octobre	2018	40	03/10/2018	04/10/2018	19:00	20:00	19:00-20:00	MM	Anopheles	Anopheles darlingi	An. (Nys.) darlingi	1	f	MM1	Château_eau	Trois-Paletuviers	na
Octobre	2018	40	03/10/2018	04/10/2018	20:00	21:00	20:00-21:00	MM	Anopheles	Anopheles darlingi	An. (Nys.) darlingi	1	f	MM1	Château_eau	Trois-Paletuviers	na
Octobre	2018	40	03/10/2018	04/10/2018	20:00	21:00	20:00-21:00	MM	Anopheles	Anopheles darlingi	An. (Nys.) darlingi	1	f	MM1	Château_eau	Trois-Paletuviers	na
Octobre	2018	40	03/10/2018	04/10/2018	21:00	22:00	21:00-22:00	MM	Anopheles	Anopheles darlingi	An. (Nys.) darlingi	1	f	MM1	Château_eau	Trois-Paletuviers	na
Octobre	2018	40	03/10/2018	04/10/2018	21:00	22:00	21:00-22:00	MM	Anopheles	Anopheles darlingi	An. (Nys.) darlingi	1	f	MM1	Château_eau	Trois-Paletuviers	na
Octobre	2018	40	03/10/2018	04/10/2018	21:00	22:00	21:00-22:00	MM	Anopheles	Anopheles darlingi	An. (Nys.) darlingi	1	f	MM1	Château_eau	Trois-Paletuviers	na
Octobre	2018	40	03/10/2018	04/10/2018	21:00	22:00	21:00-22:00	MM	Anopheles	Anopheles darlingi	An. (Nys.) darlingi	1	f	MM1	Château_eau	Trois-Paletuviers	na
Octobre	2018	40	03/10/2018	04/10/2018	22:00	23:00	22:00-23:00	MM	Anopheles	Anopheles darlingi	An. (Nys.) darlingi	1	f	MM1	Château_eau	Trois-Paletuviers	na
Octobre	2018	40	03/10/2018	04/10/2018	22:00	23:00	22:00-23:00	MM	Anopheles	Anopheles darlingi	An. (Nys.) darlingi	1	f	MM1	Château_eau	Trois-Paletuviers	na
Octobre	2018	40	03/10/2018	04/10/2018	22:00	23:00	22:00-23:00	MM	Anopheles	Anopheles darlingi	An. (Nys.) darlingi	1	f	MM1	Château_eau	Trois-Paletuviers	na
Octobre	2018	40	03/10/2018	04/10/2018	22:00	23:00	22:00-23:00	MM	Anopheles	Anopheles darlingi	An. (Nys.) darlingi	1	f	MM1	Château_eau	Trois-Paletuviers	na
Octobre	2018	40	03/10/2018	04/10/2018	22:00	23:00	22:00-23:00	MM	Anopheles	Anopheles darlingi	An. (Nys.) darlingi	1	f	MM1	Château_eau	Trois-Paletuviers	na
Octobre	2018	40	03/10/2018	04/10/2018	22:00	23:00	22:00-23:00	MM	Anopheles	Anopheles darlingi	An. (Nys.) darlingi	1	f	MM1	Château_eau	Trois-Paletuviers	na
Octobre	2018	40	03/10/2018	04/10/2018	22:00	23:00	22:00-23:00	MM	Anopheles	Anopheles darlingi	An. (Nys.) darlingi	1	f	MM1	Château_eau	Trois-Paletuviers	na
Octobre	2018	40	03/10/2018	04/10/2018	22:00	23:00	22:00-23:00	MM	Anopheles	Anopheles darlingi	An. (Nys.) darlingi	1	f	MM1	Château_eau	Trois-Paletuviers	na
Octobre	2018	40	03/10/2018	04/10/2018	22:00	23:00	22:00-23:00	MM	Anopheles	Anopheles darlingi	An. (Nys.) darlingi	1	f	MM1	Château_eau	Trois-Paletuviers	na
Octobre	2018	40	03/10/2018	04/10/2018	22:00	23:00	22:00-23:00	MM	Anopheles	Anopheles darlingi	An. (Nys.) darlingi	1	f	MM1	Château_eau	Trois-Paletuviers	na
Octobre	2018	40	03/10/2018	04/10/2018	22:00	23:00	22:00-23:00	MM	Anopheles	Anopheles darlingi	An. (Nys.) darlingi	1	f	MM1	Château_eau	Trois-Paletuviers	na
Octobre	2018	40	03/10/2018	04/10/2018	22:00	23:00	22:00-23:00	MM	Anopheles	Anopheles darlingi	An. (Nys.) darlingi	1	f	MM1	Château_eau	Trois-Paletuviers	na
Octobre	2018	40	03/10/2018	04/10/2018	22:00	23:00	22:00-23:00	MM	Anopheles	Anopheles darlingi	An. (Nys.) darlingi	1	f	MM1	Château_eau	Trois-Paletuviers	na
Octobre	2018	40	03/10/2018	04/10/2018	22:00	23:00	22:00-23:00	MM	Anopheles	Anopheles darlingi	An. (Nys.) darlingi	1	f	MM1	Château_eau	Trois-Paletuviers	na
Octobre	2018	40	03/10/2018	04/10/2018	22:00	23:00	22:00-23:00	MM	Anopheles	Anopheles darlingi	An. (Nys.) darlingi	1	f	MM1	Château_eau	Trois-Paletuviers
Octobre	2018	40	03/10/2018	04/10/2018	22:00	23:00	22:00-23:00	MM	Anopheles	Anopheles darlingi	An. (Nys.) darlingi	1	f	MM1	Château_eau	Trois-Paletuviers
Octobre	2018	40	03/10/2018	04/10/2018	23:00	00:00	23:00-00:00	MM	Anopheles	Anopheles darlingi	An. (Nys.) darlingi	1	f	MM1	Château_eau	Trois-Paletuviers	na
Octobre	2018	40	03/10/2018	04/10/2018	23:00	00:00	23:00-00:00	MM	Anopheles	Anopheles darlingi	An. (Nys.) darlingi	1	f	MM1	Château_eau	Trois-Paletuviers	na
Octobre	2018	40	03/10/2018	04/10/2018	23:00	00:00	23:00-00:00	MM	Anopheles	Anopheles darlingi	An. (Nys.) darlingi	1	f	MM1	Château_eau	Trois-Paletuviers	na
Octobre	2018	40	03/10/2018	04/10/2018	23:00	00:00	23:00-00:00	MM	Anopheles	Anopheles darlingi	An. (Nys.) darlingi	1	f	MM1	Château_eau	Trois-Paletuviers	na
Octobre	2018	40	03/10/2018	04/10/2018	23:00	00:00	23:00-00:00	MM	Anopheles	Anopheles darlingi	An. (Nys.) darlingi	1	f	MM1	Château_eau	Trois-Paletuviers	na
Octobre	2018	40	03/10/2018	04/10/2018	23:00	00:00	23:00-00:00	MM	Anopheles	Anopheles darlingi	An. (Nys.) darlingi	1	f	MM1	Château_eau	Trois-Paletuviers	na
Octobre	2018	40	03/10/2018	04/10/2018	23:00	00:00	23:00-00:00	MM	Anopheles	Anopheles darlingi	An. (Nys.) darlingi	1	f	MM1	Château_eau	Trois-Paletuviers	na
Octobre	2018	40	03/10/2018	04/10/2018	23:00	00:00	23:00-00:00	MM	Anopheles	Anopheles darlingi	An. (Nys.) darlingi	1	f	MM1	Château_eau	Trois-Paletuviers	na
Octobre	2018	40	03/10/2018	04/10/2018	23:00	00:00	23:00-00:00	MM	Anopheles	Anopheles darlingi	An. (Nys.) darlingi	1	f	MM1	Château_eau	Trois-Paletuviers	na
Octobre	2018	40	03/10/2018	04/10/2018	23:00	00:00	23:00-00:00	MM	Anopheles	Anopheles darlingi	An. (Nys.) darlingi	1	f	MM1	Château_eau	Trois-Paletuviers	na
Octobre	2018	40	03/10/2018	04/10/2018	23:00	00:00	23:00-00:00	MM	Anopheles	Anopheles darlingi	An. (Nys.) darlingi	1	f	MM1	Château_eau	Trois-Paletuviers	na
Octobre	2018	40	03/10/2018	04/10/2018	23:00	00:00	23:00-00:00	MM	Anopheles	Anopheles darlingi	An. (Nys.) darlingi	1	f	MM1	Château_eau	Trois-Paletuviers	na
Octobre	2018	40	03/10/2018	04/10/2018	00:00	03:00	00:00-03:00	MM	Anopheles	Anopheles darlingi	An. (Nys.) darlingi	1	f	MM1	Château_eau	Trois-Paletuviers	na
Octobre	2018	40	03/10/2018	04/10/2018	00:00	03:00	00:00-03:00	MM	Anopheles	Anopheles darlingi	An. (Nys.) darlingi	1	f	MM1	Château_eau	Trois-Paletuviers	na
Octobre	2018	40	03/10/2018	04/10/2018	00:00	03:00	00:00-03:00	MM	Anopheles	Anopheles darlingi	An. (Nys.) darlingi	1	f	MM1	Château_eau	Trois-Paletuviers	na
Octobre	2018	40	03/10/2018	04/10/2018	00:00	03:00	00:00-03:00	MM	Anopheles	Anopheles darlingi	An. (Nys.) darlingi	1	f	MM1	Château_eau	Trois-Paletuviers	na
Octobre	2018	40	03/10/2018	04/10/2018	00:00	03:00	00:00-03:00	MM	Anopheles	Anopheles darlingi	An. (Nys.) darlingi	1	f	MM1	Château_eau	Trois-Paletuviers	na
Octobre	2018	40	03/10/2018	04/10/2018	00:00	03:00	00:00-03:00	MM	Anopheles	Anopheles darlingi	An. (Nys.) darlingi	1	f	MM1	Château_eau	Trois-Paletuviers	na
Octobre	2018	40	03/10/2018	04/10/2018	03:00	05:00	03:00-05:00	MM	Coquillettidia	Coquillettidia albicosta	Cq. (Rhy.) albicosta	1	f	MM1	Château_eau	Trois-Paletuviers	na
Octobre	2018	40	03/10/2018	04/10/2018	03:00	05:00	03:00-05:00	MM	Anopheles	Anopheles darlingi	An. (Nys.) darlingi	1	f	MM1	Château_eau	Trois-Paletuviers	na
Octobre	2018	40	03/10/2018	04/10/2018	03:00	05:00	03:00-05:00	MM	Anopheles	Anopheles darlingi	An. (Nys.) darlingi	1	f	MM1	Château_eau	Trois-Paletuviers	na
Octobre	2018	40	03/10/2018	04/10/2018	03:00	05:00	03:00-05:00	MM	Anopheles	Anopheles darlingi	An. (Nys.) darlingi	1	f	MM1	Château_eau	Trois-Paletuviers	na
Octobre	2018	40	03/10/2018	04/10/2018	03:00	05:00	03:00-05:00	MM	Anopheles	Anopheles darlingi	An. (Nys.) darlingi	1	f	MM1	Château_eau	Trois-Paletuviers	na
Octobre	2018	40	03/10/2018	04/10/2018	05:00	06:00	05:00-06:00	MM	Coquillettidia	Coquillettidia albicosta	Cq. (Rhy.) albicosta	1	f	MM1	Château_eau	Trois-Paletuviers	na
Octobre	2018	40	03/10/2018	04/10/2018	05:00	06:00	05:00-06:00	MM	Anopheles	Anopheles darlingi	An. (Nys.) darlingi	1	f	MM1	Château_eau	Trois-Paletuviers	na
Octobre	2018	40	03/10/2018	04/10/2018	05:00	06:00	05:00-06:00	MM	Anopheles	Anopheles darlingi	An. (Nys.) darlingi	1	f	MM1	Château_eau	Trois-Paletuviers	na
Octobre	2018	40	03/10/2018	04/10/2018	05:00	06:00	05:00-06:00	MM	Anopheles	Anopheles darlingi	An. (Nys.) darlingi	1	f	MM1	Château_eau	Trois-Paletuviers	na
Octobre	2018	40	03/10/2018	04/10/2018	18:00	19:00	18:00-19:00	MM	Coquillettidia	Coquillettidia albicosta	Cq. (Rhy.) albicosta	1	f	MM2	CDPS	Trois-Paletuviers	na
Octobre	2018	40	03/10/2018	04/10/2018	18:00	19:00	18:00-19:00	MM	Anopheles	Anopheles darlingi	An. (Nys.) darlingi	1	f	MM2	CDPS	Trois-Paletuviers	na
Octobre	2018	40	03/10/2018	04/10/2018	18:00	19:00	18:00-19:00	MM	Anopheles	Anopheles darlingi	An. (Nys.) darlingi	1	f	MM2	CDPS	Trois-Paletuviers	na
Octobre	2018	40	03/10/2018	04/10/2018	18:00	19:00	18:00-19:00	MM	Anopheles	Anopheles darlingi	An. (Nys.) darlingi	1	f	MM2	CDPS	Trois-Paletuviers	na
Octobre	2018	40	03/10/2018	04/10/2018	18:00	19:00	18:00-19:00	MM	Anopheles	Anopheles darlingi	An. (Nys.) darlingi	1	f	MM2	CDPS	Trois-Paletuviers	na
Octobre	2018	40	03/10/2018	04/10/2018	20:00	21:00	20:00-21:00	MM	Anopheles	Anopheles darlingi	An. (Nys.) darlingi	1	f	MM2	CDPS	Trois-Paletuviers	na
Octobre	2018	40	03/10/2018	04/10/2018	20:00	21:00	20:00-21:00	MM	Anopheles	Anopheles darlingi	An. (Nys.) darlingi	1	f	MM2	CDPS	Trois-Paletuviers	na
Octobre	2018	40	03/10/2018	04/10/2018	21:00	22:00	21:00-22:00	MM	Anopheles	Anopheles darlingi	An. (Nys.) darlingi	1	f	MM2	CDPS	Trois-Paletuviers	na
Octobre	2018	40	03/10/2018	04/10/2018	21:00	22:00	21:00-22:00	MM	Anopheles	Anopheles darlingi	An. (Nys.) darlingi	1	f	MM2	CDPS	Trois-Paletuviers	na
Octobre	2018	40	03/10/2018	04/10/2018	21:00	22:00	21:00-22:00	MM	Anopheles	Anopheles darlingi	An. (Nys.) darlingi	1	f	MM2	CDPS	Trois-Paletuviers	na
Octobre	2018	40	03/10/2018	04/10/2018	21:00	22:00	21:00-22:00	MM	Anopheles	Anopheles darlingi	An. (Nys.) darlingi	1	f	MM2	CDPS	Trois-Paletuviers	na
Octobre	2018	40	03/10/2018	04/10/2018	21:00	22:00	21:00-22:00	MM	Anopheles	Anopheles darlingi	An. (Nys.) darlingi	1	f	MM2	CDPS	Trois-Paletuviers	na
Octobre	2018	40	03/10/2018	04/10/2018	21:00	22:00	21:00-22:00	MM	Anopheles	Anopheles darlingi	An. (Nys.) darlingi	1	f	MM2	CDPS	Trois-Paletuviers	na
Octobre	2018	40	03/10/2018	04/10/2018	21:00	22:00	21:00-22:00	MM	Anopheles	Anopheles darlingi	An. (Nys.) darlingi	1	f	MM2	CDPS	Trois-Paletuviers	na
Octobre	2018	40	03/10/2018	04/10/2018	21:00	22:00	21:00-22:00	MM	Anopheles	Anopheles darlingi	An. (Nys.) darlingi	1	f	MM2	CDPS	Trois-Paletuviers	na
Octobre	2018	40	03/10/2018	04/10/2018	21:00	22:00	21:00-22:00	MM	Anopheles	Anopheles darlingi	An. (Nys.) darlingi	1	f	MM2	CDPS	Trois-Paletuviers	na
Octobre	2018	40	03/10/2018	04/10/2018	21:00	22:00	21:00-22:00	MM	Anopheles	Anopheles darlingi	An. (Nys.) darlingi	1	f	MM2	CDPS	Trois-Paletuviers	na
Octobre	2018	40	03/10/2018	04/10/2018	21:00	22:00	21:00-22:00	MM	Anopheles	Anopheles darlingi	An. (Nys.) darlingi	1	f	MM2	CDPS	Trois-Paletuviers	na
Octobre	2018	40	03/10/2018	04/10/2018	21:00	22:00	21:00-22:00	MM	Anopheles	Anopheles darlingi	An. (Nys.) darlingi	1	f	MM2	CDPS	Trois-Paletuviers	na
Octobre	2018	40	03/10/2018	04/10/2018	21:00	22:00	21:00-22:00	MM	Anopheles	Anopheles darlingi	An. (Nys.) darlingi	1	f	MM2	CDPS	Trois-Paletuviers	na
Octobre	2018	40	03/10/2018	04/10/2018	21:00	22:00	21:00-22:00	MM	Anopheles	Anopheles darlingi	An. (Nys.) darlingi	1	f	MM2	CDPS	Trois-Paletuviers	na
Octobre	2018	40	03/10/2018	04/10/2018	22:00	23:00	22:00-23:00	MM	Coquillettidia	Coquillettidia venezuelensis	Cq. (Rhy.) venezuelensis	1	f	MM2	CDPS	Trois-Paletuviers	na
Octobre	2018	40	03/10/2018	04/10/2018	22:00	23:00	22:00-23:00	MM	Anopheles	Anopheles darlingi	An. (Nys.) darlingi	1	f	MM2	CDPS	Trois-Paletuviers	na
Octobre	2018	40	03/10/2018	04/10/2018	22:00	23:00	22:00-23:00	MM	Anopheles	Anopheles darlingi	An. (Nys.) darlingi	1	f	MM2	CDPS	Trois-Paletuviers	na
Octobre	2018	40	03/10/2018	04/10/2018	22:00	23:00	22:00-23:00	MM	Anopheles	Anopheles darlingi	An. (Nys.) darlingi	1	f	MM2	CDPS	Trois-Paletuviers	na
Octobre	2018	40	03/10/2018	04/10/2018	22:00	23:00	22:00-23:00	MM	Anopheles	Anopheles darlingi	An. (Nys.) darlingi	1	f	MM2	CDPS	Trois-Paletuviers	na
Octobre	2018	40	03/10/2018	04/10/2018	22:00	23:00	22:00-23:00	MM	Anopheles	Anopheles darlingi	An. (Nys.) darlingi	1	f	MM2	CDPS	Trois-Paletuviers	na
Octobre	2018	40	03/10/2018	04/10/2018	22:00	23:00	22:00-23:00	MM	Anopheles	Anopheles darlingi	An. (Nys.) darlingi	1	f	MM2	CDPS	Trois-Paletuviers	na
Octobre	2018	40	03/10/2018	04/10/2018	22:00	23:00	22:00-23:00	MM	Anopheles	Anopheles darlingi	An. (Nys.) darlingi	1	f	MM2	CDPS	Trois-Paletuviers	na
Octobre	2018	40	03/10/2018	04/10/2018	22:00	23:00	22:00-23:00	MM	Anopheles	Anopheles darlingi	An. (Nys.) darlingi	1	f	MM2	CDPS	Trois-Paletuviers	na
Octobre	2018	40	03/10/2018	04/10/2018	22:00	23:00	22:00-23:00	MM	Anopheles	Anopheles darlingi	An. (Nys.) darlingi	1	f	MM2	CDPS	Trois-Paletuviers	na
Octobre	2018	40	03/10/2018	04/10/2018	22:00	23:00	22:00-23:00	MM	Anopheles	Anopheles darlingi	An. (Nys.) darlingi	1	f	MM2	CDPS	Trois-Paletuviers	na
Octobre	2018	40	03/10/2018	04/10/2018	22:00	23:00	22:00-23:00	MM	Anopheles	Anopheles darlingi	An. (Nys.) darlingi	1	f	MM2	CDPS	Trois-Paletuviers	na
Octobre	2018	40	03/10/2018	04/10/2018	22:00	23:00	22:00-23:00	MM	Anopheles	Anopheles darlingi	An. (Nys.) darlingi	1	f	MM2	CDPS	Trois-Paletuviers	na
Octobre	2018	40	03/10/2018	04/10/2018	22:00	23:00	22:00-23:00	MM	Anopheles	Anopheles darlingi	An. (Nys.) darlingi	1	f	MM2	CDPS	Trois-Paletuviers	na
Octobre	2018	40	03/10/2018	04/10/2018	22:00	23:00	22:00-23:00	MM	Anopheles	Anopheles darlingi	An. (Nys.) darlingi	1	f	MM2	CDPS	Trois-Paletuviers	na
Octobre	2018	40	03/10/2018	04/10/2018	23:00	00:00	23:00-00:00	MM	Anopheles	Anopheles darlingi	An. (Nys.) darlingi	1	f	MM2	CDPS	Trois-Paletuviers	na
Octobre	2018	40	03/10/2018	04/10/2018	23:00	00:00	23:00-00:00	MM	Anopheles	Anopheles darlingi	An. (Nys.) darlingi	1	f	MM2	CDPS	Trois-Paletuviers	na
Octobre	2018	40	03/10/2018	04/10/2018	23:00	00:00	23:00-00:00	MM	Anopheles	Anopheles darlingi	An. (Nys.) darlingi	1	f	MM2	CDPS	Trois-Paletuviers	na
Octobre	2018	40	03/10/2018	04/10/2018	23:00	00:00	23:00-00:00	MM	Anopheles	Anopheles darlingi	An. (Nys.) darlingi	1	f	MM2	CDPS	Trois-Paletuviers	na
Octobre	2018	40	03/10/2018	04/10/2018	23:00	00:00	23:00-00:00	MM	Anopheles	Anopheles darlingi	An. (Nys.) darlingi	1	f	MM2	CDPS	Trois-Paletuviers	na
Octobre	2018	40	03/10/2018	04/10/2018	23:00	00:00	23:00-00:00	MM	Anopheles	Anopheles darlingi	An. (Nys.) darlingi	1	f	MM2	CDPS	Trois-Paletuviers	na
Octobre	2018	40	03/10/2018	04/10/2018	23:00	00:00	23:00-00:00	MM	Anopheles	Anopheles darlingi	An. (Nys.) darlingi	1	f	MM2	CDPS	Trois-Paletuviers	na
Octobre	2018	40	03/10/2018	04/10/2018	23:00	00:00	23:00-00:00	MM	Anopheles	Anopheles darlingi	An. (Nys.) darlingi	1	f	MM2	CDPS	Trois-Paletuviers	na
Octobre	2018	40	03/10/2018	04/10/2018	23:00	00:00	23:00-00:00	MM	Anopheles	Anopheles darlingi	An. (Nys.) darlingi	1	f	MM2	CDPS	Trois-Paletuviers	na
Octobre	2018	40	03/10/2018	04/10/2018	23:00	00:00	23:00-00:00	MM	Anopheles	Anopheles darlingi	An. (Nys.) darlingi	1	f	MM2	CDPS	Trois-Paletuviers	na
Octobre	2018	40	03/10/2018	04/10/2018	23:00	00:00	23:00-00:00	MM	Anopheles	Anopheles darlingi	An. (Nys.) darlingi	1	f	MM2	CDPS	Trois-Paletuviers	na
Octobre	2018	40	03/10/2018	04/10/2018	23:00	00:00	23:00-00:00	MM	Anopheles	Anopheles darlingi	An. (Nys.) darlingi	1	f	MM2	CDPS	Trois-Paletuviers	na
Octobre	2018	40	03/10/2018	04/10/2018	00:00	03:00	00:00-03:00	MM	Coquillettidia	Coquillettidia albicosta	Cq. (Rhy.) albicosta	1	f	MM2	CDPS	Trois-Paletuviers	na
Octobre	2018	40	03/10/2018	04/10/2018	00:00	03:00	00:00-03:00	MM	Anopheles	Anopheles darlingi	An. (Nys.) darlingi	1	f	MM2	CDPS	Trois-Paletuviers	na
Octobre	2018	40	03/10/2018	04/10/2018	00:00	03:00	00:00-03:00	MM	Anopheles	Anopheles darlingi	An. (Nys.) darlingi	1	f	MM2	CDPS	Trois-Paletuviers	na
Octobre	2018	40	03/10/2018	04/10/2018	00:00	03:00	00:00-03:00	MM	Anopheles	Anopheles darlingi	An. (Nys.) darlingi	1	f	MM2	CDPS	Trois-Paletuviers	na
Octobre	2018	40	03/10/2018	04/10/2018	00:00	03:00	00:00-03:00	MM	Anopheles	Anopheles darlingi	An. (Nys.) darlingi	1	f	MM2	CDPS	Trois-Paletuviers	na
Octobre	2018	40	03/10/2018	04/10/2018	00:00	03:00	00:00-03:00	MM	Anopheles	Anopheles darlingi	An. (Nys.) darlingi	1	f	MM2	CDPS	Trois-Paletuviers	na
Octobre	2018	40	03/10/2018	04/10/2018	00:00	03:00	00:00-03:00	MM	Anopheles	Anopheles darlingi	An. (Nys.) darlingi	1	f	MM2	CDPS	Trois-Paletuviers	na
Octobre	2018	40	03/10/2018	04/10/2018	03:00	05:00	03:00-05:00	MM	Coquillettidia	Coquillettidia albicosta	Cq. (Rhy.) albicosta	3	f	MM2	CDPS	Trois-Paletuviers	na
Octobre	2018	40	03/10/2018	04/10/2018	03:00	05:00	03:00-05:00	MM	Anopheles	Anopheles darlingi	An. (Nys.) darlingi	1	f	MM2	CDPS	Trois-Paletuviers	na
Octobre	2018	40	03/10/2018	04/10/2018	03:00	05:00	03:00-05:00	MM	Anopheles	Anopheles darlingi	An. (Nys.) darlingi	1	f	MM2	CDPS	Trois-Paletuviers	na
Octobre	2018	40	03/10/2018	04/10/2018	03:00	05:00	03:00-05:00	MM	Anopheles	Anopheles darlingi	An. (Nys.) darlingi	1	f	MM2	CDPS	Trois-Paletuviers	na
Octobre	2018	40	03/10/2018	04/10/2018	03:00	05:00	03:00-05:00	MM	Anopheles	Anopheles darlingi	An. (Nys.) darlingi	1	f	MM2	CDPS	Trois-Paletuviers	na
Octobre	2018	40	03/10/2018	04/10/2018	03:00	05:00	03:00-05:00	MM	Anopheles	Anopheles darlingi	An. (Nys.) darlingi	1	f	MM2	CDPS	Trois-Paletuviers	na
Octobre	2018	40	03/10/2018	04/10/2018	03:00	05:00	03:00-05:00	MM	Anopheles	Anopheles darlingi	An. (Nys.) darlingi	1	f	MM2	CDPS	Trois-Paletuviers	na
Octobre	2018	40	03/10/2018	04/10/2018	03:00	05:00	03:00-05:00	MM	Anopheles	Anopheles darlingi	An. (Nys.) darlingi	1	f	MM2	CDPS	Trois-Paletuviers	na
Octobre	2018	40	03/10/2018	04/10/2018	03:00	05:00	03:00-05:00	MM	Anopheles	Anopheles darlingi	An. (Nys.) darlingi	1	f	MM2	CDPS	Trois-Paletuviers	na
Octobre	2018	40	03/10/2018	04/10/2018	05:00	06:00	05:00-06:00	MM	Coquillettidia	Coquillettidia albicosta	Cq. (Rhy.) albicosta	2	f	MM2	CDPS	Trois-Paletuviers	na
Octobre	2018	40	03/10/2018	04/10/2018	05:00	06:00	05:00-06:00	MM	Anopheles	Anopheles darlingi	An. (Nys.) darlingi	1	f	MM2	CDPS	Trois-Paletuviers	na
Octobre	2018	40	03/10/2018	04/10/2018	05:00	06:00	05:00-06:00	MM	Anopheles	Anopheles darlingi	An. (Nys.) darlingi	1	f	MM2	CDPS	Trois-Paletuviers	na
Octobre	2018	40	03/10/2018	04/10/2018	05:00	06:00	05:00-06:00	MM	Anopheles	Anopheles darlingi	An. (Nys.) darlingi	1	f	MM2	CDPS	Trois-Paletuviers	na
Octobre	2018	40	03/10/2018	04/10/2018	05:00	06:00	05:00-06:00	MM	Anopheles	Anopheles darlingi	An. (Nys.) darlingi	1	f	MM2	CDPS	Trois-Paletuviers	na
Octobre	2018	40	03/10/2018	04/10/2018	05:00	06:00	05:00-06:00	MM	Anopheles	Anopheles darlingi	An. (Nys.) darlingi	1	f	MM2	CDPS	Trois-Paletuviers	na
Octobre	2018	40	03/10/2018	04/10/2018	05:00	06:00	05:00-06:00	MM	Anopheles	Anopheles darlingi	An. (Nys.) darlingi	1	f	MM2	CDPS	Trois-Paletuviers	na
Octobre	2018	40	03/10/2018	04/10/2018	05:00	06:00	05:00-06:00	MM	Anopheles	Anopheles darlingi	An. (Nys.) darlingi	1	f	MM2	CDPS	Trois-Paletuviers	na
Octobre	2018	40	03/10/2018	04/10/2018	18:00	19:00	18:00-19:00	MM	Coquillettidia	Coquillettidia albicosta	Cq. (Rhy.) albicosta	12	f	MM3	Carbet_communautaire	Trois-Paletuviers	na
Octobre	2018	40	03/10/2018	04/10/2018	18:00	19:00	18:00-19:00	MM	Anopheles	Anopheles darlingi	An. (Nys.) darlingi	1	f	MM3	Carbet_communautaire	Trois-Paletuviers	na
Octobre	2018	40	03/10/2018	04/10/2018	18:00	19:00	18:00-19:00	MM	Anopheles	Anopheles darlingi	An. (Nys.) darlingi	1	f	MM3	Carbet_communautaire	Trois-Paletuviers	na
Octobre	2018	40	03/10/2018	04/10/2018	18:00	19:00	18:00-19:00	MM	Anopheles	Anopheles darlingi	An. (Nys.) darlingi	1	f	MM3	Carbet_communautaire	Trois-Paletuviers	na
Octobre	2018	40	03/10/2018	04/10/2018	19:00	20:00	19:00-20:00	MM	Coquillettidia	Coquillettidia albicosta	Cq. (Rhy.) albicosta	1	f	MM3	Carbet_communautaire	Trois-Paletuviers	na
Octobre	2018	40	03/10/2018	04/10/2018	19:00	20:00	19:00-20:00	MM	Anopheles	Anopheles darlingi	An. (Nys.) darlingi	1	f	MM3	Carbet_communautaire	Trois-Paletuviers	na
Octobre	2018	40	03/10/2018	04/10/2018	19:00	20:00	19:00-20:00	MM	Anopheles	Anopheles darlingi	An. (Nys.) darlingi	1	f	MM3	Carbet_communautaire	Trois-Paletuviers	na
Octobre	2018	40	03/10/2018	04/10/2018	20:00	21:00	20:00-21:00	MM	Anopheles	Anopheles darlingi	An. (Nys.) darlingi	1	f	MM3	Carbet_communautaire	Trois-Paletuviers	na
Octobre	2018	40	03/10/2018	04/10/2018	20:00	21:00	20:00-21:00	MM	Anopheles	Anopheles darlingi	An. (Nys.) darlingi	1	f	MM3	Carbet_communautaire	Trois-Paletuviers	na
Octobre	2018	40	03/10/2018	04/10/2018	21:00	22:00	21:00-22:00	MM	Anopheles	Anopheles darlingi	An. (Nys.) darlingi	1	f	MM3	Carbet_communautaire	Trois-Paletuviers	na
Octobre	2018	40	03/10/2018	04/10/2018	21:00	22:00	21:00-22:00	MM	Anopheles	Anopheles darlingi	An. (Nys.) darlingi	1	f	MM3	Carbet_communautaire	Trois-Paletuviers	na
Octobre	2018	40	03/10/2018	04/10/2018	21:00	22:00	21:00-22:00	MM	Anopheles	Anopheles darlingi	An. (Nys.) darlingi	1	f	MM3	Carbet_communautaire	Trois-Paletuviers	na
Octobre	2018	40	03/10/2018	04/10/2018	21:00	22:00	21:00-22:00	MM	Anopheles	Anopheles darlingi	An. (Nys.) darlingi	1	f	MM3	Carbet_communautaire	Trois-Paletuviers	na
Octobre	2018	40	03/10/2018	04/10/2018	22:00	23:00	22:00-23:00	MM	Coquillettidia	Coquillettidia albicosta	Cq. (Rhy.) albicosta	1	f	MM3	Carbet_communautaire	Trois-Paletuviers	na
Octobre	2018	40	03/10/2018	04/10/2018	22:00	23:00	22:00-23:00	MM	Anopheles	Anopheles darlingi	An. (Nys.) darlingi	1	f	MM3	Carbet_communautaire	Trois-Paletuviers	na
Octobre	2018	40	03/10/2018	04/10/2018	23:00	00:00	23:00-00:00	MM	Coquillettidia	Coquillettidia albicosta	Cq. (Rhy.) albicosta	2	f	MM3	Carbet_communautaire	Trois-Paletuviers	na
Octobre	2018	40	03/10/2018	04/10/2018	00:00	03:00	00:00-03:00	MM	Coquillettidia	Coquillettidia albicosta	Cq. (Rhy.) albicosta	2	f	MM3	Carbet_communautaire	Trois-Paletuviers	na
Octobre	2018	40	03/10/2018	04/10/2018	00:00	03:00	00:00-03:00	MM	Anopheles	Anopheles darlingi	An. (Nys.) darlingi	1	f	MM3	Carbet_communautaire	Trois-Paletuviers	na
Octobre	2018	40	03/10/2018	04/10/2018	00:00	03:00	00:00-03:00	MM	Anopheles	Anopheles darlingi	An. (Nys.) darlingi	1	f	MM3	Carbet_communautaire	Trois-Paletuviers	na
Octobre	2018	40	03/10/2018	04/10/2018	00:00	03:00	00:00-03:00	MM	Anopheles	Anopheles darlingi	An. (Nys.) darlingi	1	f	MM3	Carbet_communautaire	Trois-Paletuviers	na
Octobre	2018	40	03/10/2018	04/10/2018	00:00	03:00	00:00-03:00	MM	Anopheles	Anopheles darlingi	An. (Nys.) darlingi	1	f	MM3	Carbet_communautaire	Trois-Paletuviers	na
Octobre	2018	40	03/10/2018	04/10/2018	03:00	05:00	03:00-05:00	MM	Coquillettidia	Coquillettidia albicosta	Cq. (Rhy.) albicosta	1	f	MM3	Carbet_communautaire	Trois-Paletuviers	na
Octobre	2018	40	03/10/2018	04/10/2018	03:00	05:00	03:00-05:00	MM	Anopheles	Anopheles darlingi	An. (Nys.) darlingi	1	f	MM3	Carbet_communautaire	Trois-Paletuviers	na
Octobre	2018	40	03/10/2018	04/10/2018	05:00	06:00	05:00-06:00	MM	Coquillettidia	Coquillettidia albicosta	Cq. (Rhy.) albicosta	2	f	MM3	Carbet_communautaire	Trois-Paletuviers	na
Octobre	2018	40	03/10/2018	04/10/2018	06:00	07:00	06:00-07:00	MM	Anopheles	Anopheles darlingi	An. (Nys.) darlingi	1	f	MM3	Carbet_communautaire	Trois-Paletuviers	na
Octobre	2018	40	03/10/2018	04/10/2018	06:00	07:00	06:00-07:00	MM	Anopheles	Anopheles darlingi	An. (Nys.) darlingi	1	f	MM3	Carbet_communautaire	Trois-Paletuviers	na
Octobre	2018	40	03/10/2018	04/10/2018	18:00	07:00	18:00-07:00	MM	Coquillettidia	Coquillettidia albicosta	Cq. (Rhy.) albicosta	33	f	MM4	Abattis_marais	Trois-Paletuviers	na
septembre	2017	37	12/09/2017	13/09/2017	18:00	19:00	18:00-19:00	MM	Anopheles	Anopheles darlingi	An. (Nys.) darlingi	1	f	MM1	CDPS	Trois-Paletuviers	na
septembre	2017	37	12/09/2017	13/09/2017	19:00	20:00	19:00-20:00	MM	Anopheles	Anopheles darlingi	An. (Nys.) darlingi	1	f	MM1	CDPS	Trois-Paletuviers	na
septembre	2017	37	12/09/2017	13/09/2017	19:00	20:00	19:00-20:00	MM	Anopheles	Anopheles darlingi	An. (Nys.) darlingi	1	f	MM1	CDPS	Trois-Paletuviers	na
septembre	2017	37	12/09/2017	13/09/2017	19:00	20:00	19:00-20:00	MM	Anopheles	Anopheles darlingi	An. (Nys.) darlingi	1	f	MM1	CDPS	Trois-Paletuviers	na
septembre	2017	37	12/09/2017	13/09/2017	19:00	20:00	19:00-20:00	MM	Anopheles	Anopheles darlingi	An. (Nys.) darlingi	1	f	MM1	CDPS	Trois-Paletuviers	na
septembre	2017	37	12/09/2017	13/09/2017	19:00	20:00	19:00-20:00	MM	Anopheles	Anopheles darlingi	An. (Nys.) darlingi	1	f	MM1	CDPS	Trois-Paletuviers	na
septembre	2017	37	12/09/2017	13/09/2017	19:00	20:00	19:00-20:00	MM	Anopheles	Anopheles darlingi	An. (Nys.) darlingi	1	f	MM1	CDPS	Trois-Paletuviers	na
septembre	2017	37	12/09/2017	13/09/2017	19:00	20:00	19:00-20:00	MM	Anopheles	Anopheles darlingi	An. (Nys.) darlingi	1	f	MM1	CDPS	Trois-Paletuviers	na
septembre	2017	37	12/09/2017	13/09/2017	19:00	20:00	19:00-20:00	MM	Anopheles	Anopheles darlingi	An. (Nys.) darlingi	1	f	MM1	CDPS	Trois-Paletuviers	na
septembre	2017	37	12/09/2017	13/09/2017	19:00	20:00	19:00-20:00	MM	Anopheles	Anopheles darlingi	An. (Nys.) darlingi	1	f	MM1	CDPS	Trois-Paletuviers	na
septembre	2017	37	12/09/2017	13/09/2017	19:00	20:00	19:00-20:00	MM	Coquillettidia	Coquillettidia albicosta	Cq. (Rhy.) albicosta	1	f	MM1	CDPS	Trois-Paletuviers	na
septembre	2017	37	12/09/2017	13/09/2017	19:00	20:00	19:00-20:00	MM	Coquillettidia	Coquillettidia albicosta	Cq. (Rhy.) albicosta	1	f	MM1	CDPS	Trois-Paletuviers	na
septembre	2017	37	12/09/2017	13/09/2017	19:00	20:00	19:00-20:00	MM	Coquillettidia	Coquillettidia albicosta	Cq. (Rhy.) albicosta	1	f	MM1	CDPS	Trois-Paletuviers	na
septembre	2017	37	12/09/2017	13/09/2017	20:00	21:00	20:00-21:00	MM	Anopheles	Anopheles darlingi	An. (Nys.) darlingi	1	f	MM1	CDPS	Trois-Paletuviers	na
septembre	2017	37	12/09/2017	13/09/2017	20:00	21:00	20:00-21:00	MM	Anopheles	Anopheles darlingi	An. (Nys.) darlingi	1	f	MM1	CDPS	Trois-Paletuviers	na
septembre	2017	37	12/09/2017	13/09/2017	20:00	21:00	20:00-21:00	MM	Anopheles	Anopheles darlingi	An. (Nys.) darlingi	1	f	MM1	CDPS	Trois-Paletuviers	na
septembre	2017	37	12/09/2017	13/09/2017	20:00	21:00	20:00-21:00	MM	Anopheles	Anopheles darlingi	An. (Nys.) darlingi	1	f	MM1	CDPS	Trois-Paletuviers	na
septembre	2017	37	12/09/2017	13/09/2017	20:00	21:00	20:00-21:00	MM	Anopheles	Anopheles darlingi	An. (Nys.) darlingi	1	f	MM1	CDPS	Trois-Paletuviers	na
septembre	2017	37	12/09/2017	13/09/2017	20:00	21:00	20:00-21:00	MM	Anopheles	Anopheles darlingi	An. (Nys.) darlingi	1	f	MM1	CDPS	Trois-Paletuviers	na
septembre	2017	37	12/09/2017	13/09/2017	20:00	21:00	20:00-21:00	MM	Anopheles	Anopheles darlingi	An. (Nys.) darlingi	1	f	MM1	CDPS	Trois-Paletuviers	na
septembre	2017	37	12/09/2017	13/09/2017	20:00	21:00	20:00-21:00	MM	Coquillettidia	Coquillettidia albicosta	Cq. (Rhy.) albicosta	1	f	MM1	CDPS	Trois-Paletuviers	na
septembre	2017	37	12/09/2017	13/09/2017	20:00	21:00	20:00-21:00	MM	Coquillettidia	Coquillettidia albicosta	Cq. (Rhy.) albicosta	1	f	MM1	CDPS	Trois-Paletuviers	na
septembre	2017	37	12/09/2017	13/09/2017	20:00	21:00	20:00-21:00	MM	Coquillettidia	Coquillettidia albicosta	Cq. (Rhy.) albicosta	1	f	MM1	CDPS	Trois-Paletuviers	na
septembre	2017	37	12/09/2017	13/09/2017	21:00	22:00	21:00-22:00	MM	Anopheles	Anopheles darlingi	An. (Nys.) darlingi	1	f	MM1	CDPS	Trois-Paletuviers	na
septembre	2017	37	12/09/2017	13/09/2017	21:00	22:00	21:00-22:00	MM	Anopheles	Anopheles darlingi	An. (Nys.) darlingi	1	f	MM1	CDPS	Trois-Paletuviers	na
septembre	2017	37	12/09/2017	13/09/2017	21:00	22:00	21:00-22:00	MM	Anopheles	Anopheles darlingi	An. (Nys.) darlingi	1	f	MM1	CDPS	Trois-Paletuviers	na
septembre	2017	37	12/09/2017	13/09/2017	21:00	22:00	21:00-22:00	MM	Anopheles	Anopheles darlingi	An. (Nys.) darlingi	1	f	MM1	CDPS	Trois-Paletuviers	na
septembre	2017	37	12/09/2017	13/09/2017	21:00	22:00	21:00-22:00	MM	Anopheles	Anopheles darlingi	An. (Nys.) darlingi	1	f	MM1	CDPS	Trois-Paletuviers	na
septembre	2017	37	12/09/2017	13/09/2017	21:00	22:00	21:00-22:00	MM	Anopheles	Anopheles darlingi	An. (Nys.) darlingi	1	f	MM1	CDPS	Trois-Paletuviers	na
septembre	2017	37	12/09/2017	13/09/2017	21:00	22:00	21:00-22:00	MM	Anopheles	Anopheles darlingi	An. (Nys.) darlingi	1	f	MM1	CDPS	Trois-Paletuviers	na
septembre	2017	37	12/09/2017	13/09/2017	21:00	22:00	21:00-22:00	MM	Anopheles	Anopheles darlingi	An. (Nys.) darlingi	1	f	MM1	CDPS	Trois-Paletuviers	na
septembre	2017	37	12/09/2017	13/09/2017	21:00	22:00	21:00-22:00	MM	Anopheles	Anopheles darlingi	An. (Nys.) darlingi	1	f	MM1	CDPS	Trois-Paletuviers	na
septembre	2017	37	12/09/2017	13/09/2017	21:00	22:00	21:00-22:00	MM	Anopheles	Anopheles darlingi	An. (Nys.) darlingi	1	f	MM1	CDPS	Trois-Paletuviers	na
septembre	2017	37	12/09/2017	13/09/2017	21:00	22:00	21:00-22:00	MM	Anopheles	Anopheles darlingi	An. (Nys.) darlingi	1	f	MM1	CDPS	Trois-Paletuviers	na
septembre	2017	37	12/09/2017	13/09/2017	21:00	22:00	21:00-22:00	MM	Anopheles	Anopheles darlingi	An. (Nys.) darlingi	1	f	MM1	CDPS	Trois-Paletuviers	na
septembre	2017	37	12/09/2017	13/09/2017	21:00	22:00	21:00-22:00	MM	Coquillettidia	Coquillettidia albicosta	Cq. (Rhy.) albicosta	1	f	MM1	CDPS	Trois-Paletuviers	na
septembre	2017	37	12/09/2017	13/09/2017	22:00	23:00	22:00-23:00	MM	Anopheles	Anopheles darlingi	An. (Nys.) darlingi	1	f	MM1	CDPS	Trois-Paletuviers	na
septembre	2017	37	12/09/2017	13/09/2017	22:00	23:00	22:00-23:00	MM	Anopheles	Anopheles darlingi	An. (Nys.) darlingi	1	f	MM1	CDPS	Trois-Paletuviers	na
septembre	2017	37	12/09/2017	13/09/2017	22:00	23:00	22:00-23:00	MM	Anopheles	Anopheles darlingi	An. (Nys.) darlingi	1	f	MM1	CDPS	Trois-Paletuviers	na
septembre	2017	37	12/09/2017	13/09/2017	22:00	23:00	22:00-23:00	MM	Anopheles	Anopheles darlingi	An. (Nys.) darlingi	1	f	MM1	CDPS	Trois-Paletuviers	na
septembre	2017	37	12/09/2017	13/09/2017	22:00	23:00	22:00-23:00	MM	Anopheles	Anopheles darlingi	An. (Nys.) darlingi	1	f	MM1	CDPS	Trois-Paletuviers	na
septembre	2017	37	12/09/2017	13/09/2017	22:00	23:00	22:00-23:00	MM	Anopheles	Anopheles darlingi	An. (Nys.) darlingi	1	f	MM1	CDPS	Trois-Paletuviers	na
septembre	2017	37	12/09/2017	13/09/2017	22:00	23:00	22:00-23:00	MM	Anopheles	Anopheles darlingi	An. (Nys.) darlingi	1	f	MM1	CDPS	Trois-Paletuviers	na
septembre	2017	37	12/09/2017	13/09/2017	22:00	23:00	22:00-23:00	MM	Anopheles	Anopheles darlingi	An. (Nys.) darlingi	1	f	MM1	CDPS	Trois-Paletuviers	na
septembre	2017	37	12/09/2017	13/09/2017	22:00	23:00	22:00-23:00	MM	Anopheles	Anopheles darlingi	An. (Nys.) darlingi	1	f	MM1	CDPS	Trois-Paletuviers	na
septembre	2017	37	12/09/2017	13/09/2017	22:00	23:00	22:00-23:00	MM	Coquillettidia	Coquillettidia albicosta	Cq. (Rhy.) albicosta	1	f	MM1	CDPS	Trois-Paletuviers	na
septembre	2017	37	12/09/2017	13/09/2017	22:00	23:00	22:00-23:00	MM	Coquillettidia	Coquillettidia albicosta	Cq. (Rhy.) albicosta	1	f	MM1	CDPS	Trois-Paletuviers	na
septembre	2017	37	12/09/2017	13/09/2017	22:00	23:00	22:00-23:00	MM	Coquillettidia	Coquillettidia albicosta	Cq. (Rhy.) albicosta	1	f	MM1	CDPS	Trois-Paletuviers	na
septembre	2017	37	12/09/2017	13/09/2017	22:00	23:00	22:00-23:00	MM	Coquillettidia	Coquillettidia albicosta	Cq. (Rhy.) albicosta	1	f	MM1	CDPS	Trois-Paletuviers	na
septembre	2017	37	12/09/2017	13/09/2017	23:00	00:00	23:00-00:00	MM	Anopheles	Anopheles darlingi	An. (Nys.) darlingi	1	f	MM1	CDPS	Trois-Paletuviers	na
septembre	2017	37	12/09/2017	13/09/2017	23:00	00:00	23:00-00:00	MM	Anopheles	Anopheles darlingi	An. (Nys.) darlingi	1	f	MM1	CDPS	Trois-Paletuviers	na
septembre	2017	37	12/09/2017	13/09/2017	23:00	00:00	23:00-00:00	MM	Anopheles	Anopheles darlingi	An. (Nys.) darlingi	1	f	MM1	CDPS	Trois-Paletuviers	na
septembre	2017	37	12/09/2017	13/09/2017	23:00	00:00	23:00-00:00	MM	Anopheles	Anopheles darlingi	An. (Nys.) darlingi	1	f	MM1	CDPS	Trois-Paletuviers	na
septembre	2017	37	12/09/2017	13/09/2017	23:00	00:00	23:00-00:00	MM	Anopheles	Anopheles darlingi	An. (Nys.) darlingi	1	f	MM1	CDPS	Trois-Paletuviers	na
septembre	2017	37	12/09/2017	13/09/2017	23:00	00:00	23:00-00:00	MM	Anopheles	Anopheles darlingi	An. (Nys.) darlingi	1	f	MM1	CDPS	Trois-Paletuviers	na
septembre	2017	37	12/09/2017	13/09/2017	23:00	00:00	23:00-00:00	MM	Coquillettidia	Coquillettidia albicosta	Cq. (Rhy.) albicosta	1	f	MM1	CDPS	Trois-Paletuviers	na
septembre	2017	37	12/09/2017	13/09/2017	00:00	03:00	00:00-03:00	MM	Anopheles	Anopheles darlingi	An. (Nys.) darlingi	1	f	MM1	CDPS	Trois-Paletuviers	na
septembre	2017	37	12/09/2017	13/09/2017	00:00	03:00	00:00-03:00	MM	Anopheles	Anopheles darlingi	An. (Nys.) darlingi	1	f	MM1	CDPS	Trois-Paletuviers	na
septembre	2017	37	12/09/2017	13/09/2017	00:00	03:00	00:00-03:00	MM	Anopheles	Anopheles darlingi	An. (Nys.) darlingi	1	f	MM1	CDPS	Trois-Paletuviers	na
septembre	2017	37	12/09/2017	13/09/2017	00:00	03:00	00:00-03:00	MM	Anopheles	Anopheles darlingi	An. (Nys.) darlingi	1	f	MM1	CDPS	Trois-Paletuviers	na
septembre	2017	37	12/09/2017	13/09/2017	00:00	03:00	00:00-03:00	MM	Anopheles	Anopheles darlingi	An. (Nys.) darlingi	1	f	MM1	CDPS	Trois-Paletuviers	na
septembre	2017	37	12/09/2017	13/09/2017	00:00	03:00	00:00-03:00	MM	Anopheles	Anopheles darlingi	An. (Nys.) darlingi	1	f	MM1	CDPS	Trois-Paletuviers	na
septembre	2017	37	12/09/2017	13/09/2017	00:00	03:00	00:00-03:00	MM	Anopheles	Anopheles darlingi	An. (Nys.) darlingi	1	f	MM1	CDPS	Trois-Paletuviers	na
septembre	2017	37	12/09/2017	13/09/2017	00:00	03:00	00:00-03:00	MM	Anopheles	Anopheles darlingi	An. (Nys.) darlingi	1	f	MM1	CDPS	Trois-Paletuviers	na
septembre	2017	37	12/09/2017	13/09/2017	00:00	03:00	00:00-03:00	MM	Anopheles	Anopheles darlingi	An. (Nys.) darlingi	1	f	MM1	CDPS	Trois-Paletuviers	na
septembre	2017	37	12/09/2017	13/09/2017	00:00	03:00	00:00-03:00	MM	Anopheles	Anopheles darlingi	An. (Nys.) darlingi	1	f	MM1	CDPS	Trois-Paletuviers	na
septembre	2017	37	12/09/2017	13/09/2017	00:00	03:00	00:00-03:00	MM	Anopheles	Anopheles darlingi	An. (Nys.) darlingi	1	f	MM1	CDPS	Trois-Paletuviers	na
septembre	2017	37	12/09/2017	13/09/2017	00:00	03:00	00:00-03:00	MM	Anopheles	Anopheles darlingi	An. (Nys.) darlingi	1	f	MM1	CDPS	Trois-Paletuviers	na
septembre	2017	37	12/09/2017	13/09/2017	00:00	03:00	00:00-03:00	MM	Anopheles	Anopheles darlingi	An. (Nys.) darlingi	1	f	MM1	CDPS	Trois-Paletuviers	na
septembre	2017	37	12/09/2017	13/09/2017	00:00	03:00	00:00-03:00	MM	Anopheles	Anopheles darlingi	An. (Nys.) darlingi	1	f	MM1	CDPS	Trois-Paletuviers	na
septembre	2017	37	12/09/2017	13/09/2017	00:00	03:00	00:00-03:00	MM	Anopheles	Anopheles darlingi	An. (Nys.) darlingi	1	f	MM1	CDPS	Trois-Paletuviers	na
septembre	2017	37	12/09/2017	13/09/2017	00:00	03:00	00:00-03:00	MM	Anopheles	Anopheles darlingi	An. (Nys.) darlingi	1	f	MM1	CDPS	Trois-Paletuviers	na
septembre	2017	37	12/09/2017	13/09/2017	00:00	03:00	00:00-03:00	MM	Anopheles	Anopheles darlingi	An. (Nys.) darlingi	1	f	MM1	CDPS	Trois-Paletuviers	na
septembre	2017	37	12/09/2017	13/09/2017	00:00	03:00	00:00-03:00	MM	Anopheles	Anopheles darlingi	An. (Nys.) darlingi	1	f	MM1	CDPS	Trois-Paletuviers	na
septembre	2017	37	12/09/2017	13/09/2017	00:00	03:00	00:00-03:00	MM	Anopheles	Anopheles darlingi	An. (Nys.) darlingi	1	f	MM1	CDPS	Trois-Paletuviers	na
septembre	2017	37	12/09/2017	13/09/2017	00:00	03:00	00:00-03:00	MM	Coquillettidia	Coquillettidia albicosta	Cq. (Rhy.) albicosta	1	f	MM1	CDPS	Trois-Paletuviers	na
septembre	2017	37	12/09/2017	13/09/2017	00:00	03:00	00:00-03:00	MM	Coquillettidia	Coquillettidia albicosta	Cq. (Rhy.) albicosta	1	f	MM1	CDPS	Trois-Paletuviers	na
septembre	2017	37	12/09/2017	13/09/2017	00:00	03:00	00:00-03:00	MM	Coquillettidia	Coquillettidia albicosta	Cq. (Rhy.) albicosta	1	f	MM1	CDPS	Trois-Paletuviers	na
septembre	2017	37	12/09/2017	13/09/2017	00:00	03:00	00:00-03:00	MM	Coquillettidia	Coquillettidia albicosta	Cq. (Rhy.) albicosta	1	f	MM1	CDPS	Trois-Paletuviers	na
septembre	2017	37	12/09/2017	13/09/2017	00:00	03:00	00:00-03:00	MM	Coquillettidia	Coquillettidia albicosta	Cq. (Rhy.) albicosta	1	f	MM1	CDPS	Trois-Paletuviers	na
septembre	2017	37	12/09/2017	13/09/2017	00:00	03:00	00:00-03:00	MM	Coquillettidia	Coquillettidia albicosta	Cq. (Rhy.) albicosta	1	f	MM1	CDPS	Trois-Paletuviers	na
septembre	2017	37	12/09/2017	13/09/2017	00:00	03:00	00:00-03:00	MM	Coquillettidia	Coquillettidia albicosta	Cq. (Rhy.) albicosta	1	f	MM1	CDPS	Trois-Paletuviers	na
septembre	2017	37	12/09/2017	13/09/2017	00:00	03:00	00:00-03:00	MM	Coquillettidia	Coquillettidia albicosta	Cq. (Rhy.) albicosta	1	f	MM1	CDPS	Trois-Paletuviers	na
septembre	2017	37	12/09/2017	13/09/2017	00:00	03:00	00:00-03:00	MM	Coquillettidia	Coquillettidia albicosta	Cq. (Rhy.) albicosta	1	f	MM1	CDPS	Trois-Paletuviers	na
septembre	2017	37	12/09/2017	13/09/2017	00:00	03:00	00:00-03:00	MM	Coquillettidia	Coquillettidia albicosta	Cq. (Rhy.) albicosta	1	f	MM1	CDPS	Trois-Paletuviers	na
septembre	2017	37	12/09/2017	13/09/2017	00:00	03:00	00:00-03:00	MM	Coquillettidia	Coquillettidia albicosta	Cq. (Rhy.) albicosta	1	f	MM1	CDPS	Trois-Paletuviers	na
septembre	2017	37	12/09/2017	13/09/2017	00:00	03:00	00:00-03:00	MM	Coquillettidia	Coquillettidia albicosta	Cq. (Rhy.) albicosta	1	f	MM1	CDPS	Trois-Paletuviers	na
septembre	2017	37	12/09/2017	13/09/2017	00:00	03:00	00:00-03:00	MM	Coquillettidia	Coquillettidia albicosta	Cq. (Rhy.) albicosta	1	f	MM1	CDPS	Trois-Paletuviers	na
septembre	2017	37	12/09/2017	13/09/2017	00:00	03:00	00:00-03:00	MM	Coquillettidia	Coquillettidia albicosta	Cq. (Rhy.) albicosta	1	f	MM1	CDPS	Trois-Paletuviers	na
septembre	2017	37	12/09/2017	13/09/2017	00:00	03:00	00:00-03:00	MM	Coquillettidia	Coquillettidia albicosta	Cq. (Rhy.) albicosta	1	f	MM1	CDPS	Trois-Paletuviers	na
septembre	2017	37	12/09/2017	13/09/2017	00:00	03:00	00:00-03:00	MM	Coquillettidia	Coquillettidia albicosta	Cq. (Rhy.) albicosta	1	f	MM1	CDPS	Trois-Paletuviers	na
septembre	2017	37	12/09/2017	13/09/2017	00:00	03:00	00:00-03:00	MM	Coquillettidia	Coquillettidia albicosta	Cq. (Rhy.) albicosta	1	f	MM1	CDPS	Trois-Paletuviers	na
septembre	2017	37	12/09/2017	13/09/2017	00:00	03:00	00:00-03:00	MM	Coquillettidia	Coquillettidia albicosta	Cq. (Rhy.) albicosta	1	f	MM1	CDPS	Trois-Paletuviers	na
septembre	2017	37	12/09/2017	13/09/2017	03:00	05:00	03:00-05:00	MM	Anopheles	Anopheles darlingi	An. (Nys.) darlingi	1	f	MM1	CDPS	Trois-Paletuviers	na
septembre	2017	37	12/09/2017	13/09/2017	03:00	05:00	03:00-05:00	MM	Anopheles	Anopheles darlingi	An. (Nys.) darlingi	1	f	MM1	CDPS	Trois-Paletuviers	na
septembre	2017	37	12/09/2017	13/09/2017	03:00	05:00	03:00-05:00	MM	Anopheles	Anopheles darlingi	An. (Nys.) darlingi	1	f	MM1	CDPS	Trois-Paletuviers	na
septembre	2017	37	12/09/2017	13/09/2017	03:00	05:00	03:00-05:00	MM	Anopheles	Anopheles darlingi	An. (Nys.) darlingi	1	f	MM1	CDPS	Trois-Paletuviers	na
septembre	2017	37	12/09/2017	13/09/2017	03:00	05:00	03:00-05:00	MM	Anopheles	Anopheles darlingi	An. (Nys.) darlingi	1	f	MM1	CDPS	Trois-Paletuviers	na
septembre	2017	37	12/09/2017	13/09/2017	03:00	05:00	03:00-05:00	MM	Anopheles	Anopheles darlingi	An. (Nys.) darlingi	1	f	MM1	CDPS	Trois-Paletuviers	na
septembre	2017	37	12/09/2017	13/09/2017	03:00	05:00	03:00-05:00	MM	Anopheles	Anopheles darlingi	An. (Nys.) darlingi	1	f	MM1	CDPS	Trois-Paletuviers	na
septembre	2017	37	12/09/2017	13/09/2017	03:00	05:00	03:00-05:00	MM	Anopheles	Anopheles darlingi	An. (Nys.) darlingi	1	f	MM1	CDPS	Trois-Paletuviers	na
septembre	2017	37	12/09/2017	13/09/2017	03:00	05:00	03:00-05:00	MM	Anopheles	Anopheles darlingi	An. (Nys.) darlingi	1	f	MM1	CDPS	Trois-Paletuviers	na
septembre	2017	37	12/09/2017	13/09/2017	03:00	05:00	03:00-05:00	MM	Anopheles	Anopheles darlingi	An. (Nys.) darlingi	1	f	MM1	CDPS	Trois-Paletuviers	na
septembre	2017	37	12/09/2017	13/09/2017	03:00	05:00	03:00-05:00	MM	Anopheles	Anopheles darlingi	An. (Nys.) darlingi	1	f	MM1	CDPS	Trois-Paletuviers	na
septembre	2017	37	12/09/2017	13/09/2017	03:00	05:00	03:00-05:00	MM	Anopheles	Anopheles darlingi	An. (Nys.) darlingi	1	f	MM1	CDPS	Trois-Paletuviers	na
septembre	2017	37	12/09/2017	13/09/2017	03:00	05:00	03:00-05:00	MM	Anopheles	Anopheles darlingi	An. (Nys.) darlingi	1	f	MM1	CDPS	Trois-Paletuviers	na
septembre	2017	37	12/09/2017	13/09/2017	03:00	05:00	03:00-05:00	MM	Coquillettidia	Coquillettidia albicosta	Cq. (Rhy.) albicosta	1	f	MM1	CDPS	Trois-Paletuviers	na
septembre	2017	37	12/09/2017	13/09/2017	03:00	05:00	03:00-05:00	MM	Coquillettidia	Coquillettidia albicosta	Cq. (Rhy.) albicosta	1	f	MM1	CDPS	Trois-Paletuviers	na
septembre	2017	37	12/09/2017	13/09/2017	03:00	05:00	03:00-05:00	MM	Coquillettidia	Coquillettidia albicosta	Cq. (Rhy.) albicosta	1	f	MM1	CDPS	Trois-Paletuviers	na
septembre	2017	37	12/09/2017	13/09/2017	03:00	05:00	03:00-05:00	MM	Coquillettidia	Coquillettidia albicosta	Cq. (Rhy.) albicosta	1	f	MM1	CDPS	Trois-Paletuviers	na
septembre	2017	37	12/09/2017	13/09/2017	03:00	05:00	03:00-05:00	MM	Coquillettidia	Coquillettidia albicosta	Cq. (Rhy.) albicosta	1	f	MM1	CDPS	Trois-Paletuviers	na
septembre	2017	37	12/09/2017	13/09/2017	03:00	05:00	03:00-05:00	MM	Coquillettidia	Coquillettidia albicosta	Cq. (Rhy.) albicosta	1	f	MM1	CDPS	Trois-Paletuviers	na
septembre	2017	37	12/09/2017	13/09/2017	03:00	05:00	03:00-05:00	MM	Coquillettidia	Coquillettidia albicosta	Cq. (Rhy.) albicosta	1	f	MM1	CDPS	Trois-Paletuviers	na
septembre	2017	37	12/09/2017	13/09/2017	03:00	05:00	03:00-05:00	MM	Coquillettidia	Coquillettidia albicosta	Cq. (Rhy.) albicosta	1	f	MM1	CDPS	Trois-Paletuviers	na
septembre	2017	37	12/09/2017	13/09/2017	05:00	06:00	05:00-06:00	MM	Anopheles	Anopheles darlingi	An. (Nys.) darlingi	1	f	MM1	CDPS	Trois-Paletuviers	na
septembre	2017	37	12/09/2017	13/09/2017	05:00	06:00	05:00-06:00	MM	Anopheles	Anopheles darlingi	An. (Nys.) darlingi	1	f	MM1	CDPS	Trois-Paletuviers	na
septembre	2017	37	12/09/2017	13/09/2017	05:00	06:00	05:00-06:00	MM	Anopheles	Anopheles darlingi	An. (Nys.) darlingi	1	f	MM1	CDPS	Trois-Paletuviers	na
septembre	2017	37	12/09/2017	13/09/2017	05:00	06:00	05:00-06:00	MM	Anopheles	Anopheles darlingi	An. (Nys.) darlingi	1	f	MM1	CDPS	Trois-Paletuviers	na
septembre	2017	37	12/09/2017	13/09/2017	05:00	06:00	05:00-06:00	MM	Coquillettidia	Coquillettidia albicosta	Cq. (Rhy.) albicosta	1	f	MM1	CDPS	Trois-Paletuviers	na
septembre	2017	37	12/09/2017	13/09/2017	05:00	06:00	05:00-06:00	MM	Coquillettidia	Coquillettidia albicosta	Cq. (Rhy.) albicosta	1	f	MM1	CDPS	Trois-Paletuviers	na
septembre	2017	37	12/09/2017	13/09/2017	05:00	06:00	05:00-06:00	MM	Coquillettidia	Coquillettidia albicosta	Cq. (Rhy.) albicosta	1	f	MM1	CDPS	Trois-Paletuviers	na
septembre	2017	37	12/09/2017	13/09/2017	06:00	07:00	06:00-07:00	MM	Anopheles	Anopheles darlingi	An. (Nys.) darlingi	1	f	MM1	CDPS	Trois-Paletuviers	na
septembre	2017	37	12/09/2017	13/09/2017	06:00	07:00	06:00-07:00	MM	Anopheles	Anopheles darlingi	An. (Nys.) darlingi	1	f	MM1	CDPS	Trois-Paletuviers	na
septembre	2017	37	12/09/2017	13/09/2017	06:00	07:00	06:00-07:00	MM	Coquillettidia	Coquillettidia albicosta	Cq. (Rhy.) albicosta	1	f	MM1	CDPS	Trois-Paletuviers	na
septembre	2017	37	12/09/2017	13/09/2017	06:00	07:00	06:00-07:00	MM	Coquillettidia	Coquillettidia albicosta	Cq. (Rhy.) albicosta	1	f	MM1	CDPS	Trois-Paletuviers	na
septembre	2017	37	12/09/2017	13/09/2017	06:00	07:00	06:00-07:00	MM	Coquillettidia	Coquillettidia albicosta	Cq. (Rhy.) albicosta	1	f	MM1	CDPS	Trois-Paletuviers	na
septembre	2017	37	12/09/2017	13/09/2017	06:00	07:00	06:00-07:00	MM	Coquillettidia	Coquillettidia albicosta	Cq. (Rhy.) albicosta	1	f	MM1	CDPS	Trois-Paletuviers	na
septembre	2017	37	12/09/2017	13/09/2017	06:00	07:00	06:00-07:00	MM	Coquillettidia	Coquillettidia albicosta	Cq. (Rhy.) albicosta	1	f	MM1	CDPS	Trois-Paletuviers	na
septembre	2017	37	12/09/2017	13/09/2017	06:00	07:00	06:00-07:00	MM	Coquillettidia	Coquillettidia albicosta	Cq. (Rhy.) albicosta	1	f	MM1	CDPS	Trois-Paletuviers	na
septembre	2017	37	12/09/2017	13/09/2017	18:00	19:00	18:00-19:00	MM	Anopheles	Anopheles darlingi	An. (Nys.) darlingi	1	f	MM2	Manguier_ecole	Trois-Paletuviers	na
septembre	2017	37	12/09/2017	13/09/2017	18:00	19:00	18:00-19:00	MM	Coquillettidia	Coquillettidia albicosta	Cq. (Rhy.) albicosta	1	f	MM2	Manguier_ecole	Trois-Paletuviers	na
septembre	2017	37	12/09/2017	13/09/2017	19:00	20:00	19:00-20:00	MM	Anopheles	Anopheles darlingi	An. (Nys.) darlingi	1	f	MM2	Manguier_ecole	Trois-Paletuviers	na
septembre	2017	37	12/09/2017	13/09/2017	19:00	20:00	19:00-20:00	MM	Anopheles	Anopheles darlingi	An. (Nys.) darlingi	1	f	MM2	Manguier_ecole	Trois-Paletuviers	na
septembre	2017	37	12/09/2017	13/09/2017	19:00	20:00	19:00-20:00	MM	Anopheles	Anopheles darlingi	An. (Nys.) darlingi	1	f	MM2	Manguier_ecole	Trois-Paletuviers	na
septembre	2017	37	12/09/2017	13/09/2017	19:00	20:00	19:00-20:00	MM	Anopheles	Anopheles darlingi	An. (Nys.) darlingi	1	f	MM2	Manguier_ecole	Trois-Paletuviers	na
septembre	2017	37	12/09/2017	13/09/2017	19:00	20:00	19:00-20:00	MM	Anopheles	Anopheles darlingi	An. (Nys.) darlingi	1	f	MM2	Manguier_ecole	Trois-Paletuviers	na
septembre	2017	37	12/09/2017	13/09/2017	19:00	20:00	19:00-20:00	MM	Anopheles	Anopheles darlingi	An. (Nys.) darlingi	1	f	MM2	Manguier_ecole	Trois-Paletuviers	na
septembre	2017	37	12/09/2017	13/09/2017	19:00	20:00	19:00-20:00	MM	Anopheles	Anopheles darlingi	An. (Nys.) darlingi	1	f	MM2	Manguier_ecole	Trois-Paletuviers	na
septembre	2017	37	12/09/2017	13/09/2017	19:00	20:00	19:00-20:00	MM	Anopheles	Anopheles darlingi	An. (Nys.) darlingi	1	f	MM2	Manguier_ecole	Trois-Paletuviers	na
septembre	2017	37	12/09/2017	13/09/2017	19:00	20:00	19:00-20:00	MM	Anopheles	Anopheles darlingi	An. (Nys.) darlingi	1	f	MM2	Manguier_ecole	Trois-Paletuviers	na
septembre	2017	37	12/09/2017	13/09/2017	19:00	20:00	19:00-20:00	MM	Anopheles	Anopheles darlingi	An. (Nys.) darlingi	1	f	MM2	Manguier_ecole	Trois-Paletuviers	na
septembre	2017	37	12/09/2017	13/09/2017	19:00	20:00	19:00-20:00	MM	Anopheles	Anopheles darlingi	An. (Nys.) darlingi	1	f	MM2	Manguier_ecole	Trois-Paletuviers	na
septembre	2017	37	12/09/2017	13/09/2017	19:00	20:00	19:00-20:00	MM	Anopheles	Anopheles darlingi	An. (Nys.) darlingi	1	f	MM2	Manguier_ecole	Trois-Paletuviers	na
septembre	2017	37	12/09/2017	13/09/2017	19:00	20:00	19:00-20:00	MM	Anopheles	Anopheles darlingi	An. (Nys.) darlingi	1	f	MM2	Manguier_ecole	Trois-Paletuviers	na
septembre	2017	37	12/09/2017	13/09/2017	19:00	20:00	19:00-20:00	MM	Anopheles	Anopheles darlingi	An. (Nys.) darlingi	1	f	MM2	Manguier_ecole	Trois-Paletuviers	na
septembre	2017	37	12/09/2017	13/09/2017	19:00	20:00	19:00-20:00	MM	Anopheles	Anopheles darlingi	An. (Nys.) darlingi	1	f	MM2	Manguier_ecole	Trois-Paletuviers	na
septembre	2017	37	12/09/2017	13/09/2017	19:00	20:00	19:00-20:00	MM	Anopheles	Anopheles darlingi	An. (Nys.) darlingi	1	f	MM2	Manguier_ecole	Trois-Paletuviers	na
septembre	2017	37	12/09/2017	13/09/2017	19:00	20:00	19:00-20:00	MM	Anopheles	Anopheles darlingi	An. (Nys.) darlingi	1	f	MM2	Manguier_ecole	Trois-Paletuviers	na
septembre	2017	37	12/09/2017	13/09/2017	19:00	20:00	19:00-20:00	MM	Anopheles	Anopheles darlingi	An. (Nys.) darlingi	1	f	MM2	Manguier_ecole	Trois-Paletuviers	na
septembre	2017	37	12/09/2017	13/09/2017	19:00	20:00	19:00-20:00	MM	Anopheles	Anopheles darlingi	An. (Nys.) darlingi	1	f	MM2	Manguier_ecole	Trois-Paletuviers	na
septembre	2017	37	12/09/2017	13/09/2017	19:00	20:00	19:00-20:00	MM	Anopheles	Anopheles darlingi	An. (Nys.) darlingi	1	f	MM2	Manguier_ecole	Trois-Paletuviers	na
septembre	2017	37	12/09/2017	13/09/2017	19:00	20:00	19:00-20:00	MM	Anopheles	Anopheles darlingi	An. (Nys.) darlingi	1	f	MM2	Manguier_ecole	Trois-Paletuviers	na
septembre	2017	37	12/09/2017	13/09/2017	19:00	20:00	19:00-20:00	MM	Anopheles	Anopheles darlingi	An. (Nys.) darlingi	1	f	MM2	Manguier_ecole	Trois-Paletuviers	na
septembre	2017	37	12/09/2017	13/09/2017	19:00	20:00	19:00-20:00	MM	Anopheles	Anopheles darlingi	An. (Nys.) darlingi	1	f	MM2	Manguier_ecole	Trois-Paletuviers	na
septembre	2017	37	12/09/2017	13/09/2017	19:00	20:00	19:00-20:00	MM	Anopheles	Anopheles darlingi	An. (Nys.) darlingi	1	f	MM2	Manguier_ecole	Trois-Paletuviers	na
septembre	2017	37	12/09/2017	13/09/2017	19:00	20:00	19:00-20:00	MM	Anopheles	Anopheles darlingi	An. (Nys.) darlingi	1	f	MM2	Manguier_ecole	Trois-Paletuviers	na
septembre	2017	37	12/09/2017	13/09/2017	19:00	20:00	19:00-20:00	MM	Anopheles	Anopheles darlingi	An. (Nys.) darlingi	1	f	MM2	Manguier_ecole	Trois-Paletuviers	na
septembre	2017	37	12/09/2017	13/09/2017	19:00	20:00	19:00-20:00	MM	Anopheles	Anopheles darlingi	An. (Nys.) darlingi	1	f	MM2	Manguier_ecole	Trois-Paletuviers	na
septembre	2017	37	12/09/2017	13/09/2017	19:00	20:00	19:00-20:00	MM	Anopheles	Anopheles darlingi	An. (Nys.) darlingi	1	f	MM2	Manguier_ecole	Trois-Paletuviers	na
septembre	2017	37	12/09/2017	13/09/2017	19:00	20:00	19:00-20:00	MM	Anopheles	Anopheles darlingi	An. (Nys.) darlingi	1	f	MM2	Manguier_ecole	Trois-Paletuviers	na
septembre	2017	37	12/09/2017	13/09/2017	19:00	20:00	19:00-20:00	MM	Anopheles	Anopheles darlingi	An. (Nys.) darlingi	1	f	MM2	Manguier_ecole	Trois-Paletuviers	na
septembre	2017	37	12/09/2017	13/09/2017	19:00	20:00	19:00-20:00	MM	Anopheles	Anopheles darlingi	An. (Nys.) darlingi	1	f	MM2	Manguier_ecole	Trois-Paletuviers	na
septembre	2017	37	12/09/2017	13/09/2017	19:00	20:00	19:00-20:00	MM	Anopheles	Anopheles darlingi	An. (Nys.) darlingi	1	f	MM2	Manguier_ecole	Trois-Paletuviers	na
septembre	2017	37	12/09/2017	13/09/2017	19:00	20:00	19:00-20:00	MM	Coquillettidia	Coquillettidia albicosta	Cq. (Rhy.) albicosta	1	f	MM2	Manguier_ecole	Trois-Paletuviers	na
septembre	2017	37	12/09/2017	13/09/2017	19:00	20:00	19:00-20:00	MM	Coquillettidia	Coquillettidia albicosta	Cq. (Rhy.) albicosta	1	f	MM2	Manguier_ecole	Trois-Paletuviers	na
septembre	2017	37	12/09/2017	13/09/2017	19:00	20:00	19:00-20:00	MM	Coquillettidia	Coquillettidia albicosta	Cq. (Rhy.) albicosta	1	f	MM2	Manguier_ecole	Trois-Paletuviers	na
septembre	2017	37	12/09/2017	13/09/2017	19:00	20:00	19:00-20:00	MM	Coquillettidia	Coquillettidia albicosta	Cq. (Rhy.) albicosta	1	f	MM2	Manguier_ecole	Trois-Paletuviers	na
septembre	2017	37	12/09/2017	13/09/2017	19:00	20:00	19:00-20:00	MM	Coquillettidia	Coquillettidia albicosta	Cq. (Rhy.) albicosta	1	f	MM2	Manguier_ecole	Trois-Paletuviers	na
septembre	2017	37	12/09/2017	13/09/2017	19:00	20:00	19:00-20:00	MM	Coquillettidia	Coquillettidia albicosta	Cq. (Rhy.) albicosta	1	f	MM2	Manguier_ecole	Trois-Paletuviers	na
septembre	2017	37	12/09/2017	13/09/2017	19:00	20:00	19:00-20:00	MM	Coquillettidia	Coquillettidia albicosta	Cq. (Rhy.) albicosta	1	f	MM2	Manguier_ecole	Trois-Paletuviers	na
septembre	2017	37	12/09/2017	13/09/2017	19:00	20:00	19:00-20:00	MM	Coquillettidia	Coquillettidia albicosta	Cq. (Rhy.) albicosta	1	f	MM2	Manguier_ecole	Trois-Paletuviers	na
septembre	2017	37	12/09/2017	13/09/2017	19:00	20:00	19:00-20:00	MM	Coquillettidia	Coquillettidia albicosta	Cq. (Rhy.) albicosta	1	f	MM2	Manguier_ecole	Trois-Paletuviers	na
septembre	2017	37	12/09/2017	13/09/2017	19:00	20:00	19:00-20:00	MM	Coquillettidia	Coquillettidia albicosta	Cq. (Rhy.) albicosta	1	f	MM2	Manguier_ecole	Trois-Paletuviers	na
septembre	2017	37	12/09/2017	13/09/2017	19:00	20:00	19:00-20:00	MM	Coquillettidia	Coquillettidia albicosta	Cq. (Rhy.) albicosta	1	f	MM2	Manguier_ecole	Trois-Paletuviers	na
septembre	2017	37	12/09/2017	13/09/2017	19:00	20:00	19:00-20:00	MM	Coquillettidia	Coquillettidia albicosta	Cq. (Rhy.) albicosta	1	f	MM2	Manguier_ecole	Trois-Paletuviers	na
septembre	2017	37	12/09/2017	13/09/2017	19:00	20:00	19:00-20:00	MM	Coquillettidia	Coquillettidia albicosta	Cq. (Rhy.) albicosta	1	f	MM2	Manguier_ecole	Trois-Paletuviers	na
septembre	2017	37	12/09/2017	13/09/2017	19:00	20:00	19:00-20:00	MM	Coquillettidia	Coquillettidia albicosta	Cq. (Rhy.) albicosta	1	f	MM2	Manguier_ecole	Trois-Paletuviers	na
septembre	2017	37	12/09/2017	13/09/2017	19:00	20:00	19:00-20:00	MM	Coquillettidia	Coquillettidia albicosta	Cq. (Rhy.) albicosta	1	f	MM2	Manguier_ecole	Trois-Paletuviers	na
septembre	2017	37	12/09/2017	13/09/2017	19:00	20:00	19:00-20:00	MM	Coquillettidia	Coquillettidia albicosta	Cq. (Rhy.) albicosta	1	f	MM2	Manguier_ecole	Trois-Paletuviers	na
septembre	2017	37	12/09/2017	13/09/2017	19:00	20:00	19:00-20:00	MM	Coquillettidia	Coquillettidia albicosta	Cq. (Rhy.) albicosta	1	f	MM2	Manguier_ecole	Trois-Paletuviers	na
septembre	2017	37	12/09/2017	13/09/2017	19:00	20:00	19:00-20:00	MM	Coquillettidia	Coquillettidia albicosta	Cq. (Rhy.) albicosta	1	f	MM2	Manguier_ecole	Trois-Paletuviers	na
septembre	2017	37	12/09/2017	13/09/2017	19:00	20:00	19:00-20:00	MM	Coquillettidia	Coquillettidia albicosta	Cq. (Rhy.) albicosta	1	f	MM2	Manguier_ecole	Trois-Paletuviers	na
septembre	2017	37	12/09/2017	13/09/2017	19:00	20:00	19:00-20:00	MM	Coquillettidia	Coquillettidia albicosta	Cq. (Rhy.) albicosta	1	f	MM2	Manguier_ecole	Trois-Paletuviers	na
septembre	2017	37	12/09/2017	13/09/2017	19:00	20:00	19:00-20:00	MM	Coquillettidia	Coquillettidia albicosta	Cq. (Rhy.) albicosta	1	f	MM2	Manguier_ecole	Trois-Paletuviers	na
septembre	2017	37	12/09/2017	13/09/2017	19:00	20:00	19:00-20:00	MM	Coquillettidia	Coquillettidia albicosta	Cq. (Rhy.) albicosta	1	f	MM2	Manguier_ecole	Trois-Paletuviers	na
septembre	2017	37	12/09/2017	13/09/2017	19:00	20:00	19:00-20:00	MM	Coquillettidia	Coquillettidia albicosta	Cq. (Rhy.) albicosta	1	f	MM2	Manguier_ecole	Trois-Paletuviers	na
septembre	2017	37	12/09/2017	13/09/2017	19:00	20:00	19:00-20:00	MM	Coquillettidia	Coquillettidia albicosta	Cq. (Rhy.) albicosta	1	f	MM2	Manguier_ecole	Trois-Paletuviers	na
septembre	2017	37	12/09/2017	13/09/2017	19:00	20:00	19:00-20:00	MM	Coquillettidia	Coquillettidia albicosta	Cq. (Rhy.) albicosta	1	f	MM2	Manguier_ecole	Trois-Paletuviers	na
septembre	2017	37	12/09/2017	13/09/2017	19:00	20:00	19:00-20:00	MM	Coquillettidia	Coquillettidia albicosta	Cq. (Rhy.) albicosta	1	f	MM2	Manguier_ecole	Trois-Paletuviers	na
septembre	2017	37	12/09/2017	13/09/2017	19:00	20:00	19:00-20:00	MM	Coquillettidia	Coquillettidia albicosta	Cq. (Rhy.) albicosta	1	f	MM2	Manguier_ecole	Trois-Paletuviers	na
septembre	2017	37	12/09/2017	13/09/2017	19:00	20:00	19:00-20:00	MM	Coquillettidia	Coquillettidia albicosta	Cq. (Rhy.) albicosta	1	f	MM2	Manguier_ecole	Trois-Paletuviers	na
septembre	2017	37	12/09/2017	13/09/2017	20:00	21:00	20:00-21:00	MM	Anopheles	Anopheles darlingi	An. (Nys.) darlingi	1	f	MM2	Manguier_ecole	Trois-Paletuviers	na
septembre	2017	37	12/09/2017	13/09/2017	20:00	21:00	20:00-21:00	MM	Anopheles	Anopheles darlingi	An. (Nys.) darlingi	1	f	MM2	Manguier_ecole	Trois-Paletuviers	na
septembre	2017	37	12/09/2017	13/09/2017	20:00	21:00	20:00-21:00	MM	Anopheles	Anopheles darlingi	An. (Nys.) darlingi	1	f	MM2	Manguier_ecole	Trois-Paletuviers	na
septembre	2017	37	12/09/2017	13/09/2017	20:00	21:00	20:00-21:00	MM	Anopheles	Anopheles darlingi	An. (Nys.) darlingi	1	f	MM2	Manguier_ecole	Trois-Paletuviers	na
septembre	2017	37	12/09/2017	13/09/2017	20:00	21:00	20:00-21:00	MM	Anopheles	Anopheles darlingi	An. (Nys.) darlingi	1	f	MM2	Manguier_ecole	Trois-Paletuviers	na
septembre	2017	37	12/09/2017	13/09/2017	20:00	21:00	20:00-21:00	MM	Anopheles	Anopheles darlingi	An. (Nys.) darlingi	1	f	MM2	Manguier_ecole	Trois-Paletuviers	na
septembre	2017	37	12/09/2017	13/09/2017	20:00	21:00	20:00-21:00	MM	Anopheles	Anopheles darlingi	An. (Nys.) darlingi	1	f	MM2	Manguier_ecole	Trois-Paletuviers	na
septembre	2017	37	12/09/2017	13/09/2017	20:00	21:00	20:00-21:00	MM	Anopheles	Anopheles darlingi	An. (Nys.) darlingi	1	f	MM2	Manguier_ecole	Trois-Paletuviers	na
septembre	2017	37	12/09/2017	13/09/2017	20:00	21:00	20:00-21:00	MM	Anopheles	Anopheles darlingi	An. (Nys.) darlingi	1	f	MM2	Manguier_ecole	Trois-Paletuviers	na
septembre	2017	37	12/09/2017	13/09/2017	20:00	21:00	20:00-21:00	MM	Anopheles	Anopheles darlingi	An. (Nys.) darlingi	1	f	MM2	Manguier_ecole	Trois-Paletuviers	na
septembre	2017	37	12/09/2017	13/09/2017	20:00	21:00	20:00-21:00	MM	Anopheles	Anopheles darlingi	An. (Nys.) darlingi	1	f	MM2	Manguier_ecole	Trois-Paletuviers	na
septembre	2017	37	12/09/2017	13/09/2017	20:00	21:00	20:00-21:00	MM	Anopheles	Anopheles darlingi	An. (Nys.) darlingi	1	f	MM2	Manguier_ecole	Trois-Paletuviers	na
septembre	2017	37	12/09/2017	13/09/2017	20:00	21:00	20:00-21:00	MM	Anopheles	Anopheles darlingi	An. (Nys.) darlingi	1	f	MM2	Manguier_ecole	Trois-Paletuviers	na
septembre	2017	37	12/09/2017	13/09/2017	20:00	21:00	20:00-21:00	MM	Anopheles	Anopheles darlingi	An. (Nys.) darlingi	1	f	MM2	Manguier_ecole	Trois-Paletuviers	na
septembre	2017	37	12/09/2017	13/09/2017	20:00	21:00	20:00-21:00	MM	Anopheles	Anopheles darlingi	An. (Nys.) darlingi	1	f	MM2	Manguier_ecole	Trois-Paletuviers	na
septembre	2017	37	12/09/2017	13/09/2017	20:00	21:00	20:00-21:00	MM	Anopheles	Anopheles darlingi	An. (Nys.) darlingi	1	f	MM2	Manguier_ecole	Trois-Paletuviers	na
septembre	2017	37	12/09/2017	13/09/2017	20:00	21:00	20:00-21:00	MM	Anopheles	Anopheles darlingi	An. (Nys.) darlingi	1	f	MM2	Manguier_ecole	Trois-Paletuviers	na
septembre	2017	37	12/09/2017	13/09/2017	20:00	21:00	20:00-21:00	MM	Anopheles	Anopheles darlingi	An. (Nys.) darlingi	1	f	MM2	Manguier_ecole	Trois-Paletuviers	na
septembre	2017	37	12/09/2017	13/09/2017	20:00	21:00	20:00-21:00	MM	Anopheles	Anopheles darlingi	An. (Nys.) darlingi	1	f	MM2	Manguier_ecole	Trois-Paletuviers	na
septembre	2017	37	12/09/2017	13/09/2017	20:00	21:00	20:00-21:00	MM	Anopheles	Anopheles darlingi	An. (Nys.) darlingi	1	f	MM2	Manguier_ecole	Trois-Paletuviers	na
septembre	2017	37	12/09/2017	13/09/2017	20:00	21:00	20:00-21:00	MM	Anopheles	Anopheles darlingi	An. (Nys.) darlingi	1	f	MM2	Manguier_ecole	Trois-Paletuviers	na
septembre	2017	37	12/09/2017	13/09/2017	20:00	21:00	20:00-21:00	MM	Anopheles	Anopheles darlingi	An. (Nys.) darlingi	1	f	MM2	Manguier_ecole	Trois-Paletuviers	na
septembre	2017	37	12/09/2017	13/09/2017	20:00	21:00	20:00-21:00	MM	Anopheles	Anopheles darlingi	An. (Nys.) darlingi	1	f	MM2	Manguier_ecole	Trois-Paletuviers	na
septembre	2017	37	12/09/2017	13/09/2017	20:00	21:00	20:00-21:00	MM	Coquillettidia	Coquillettidia albicosta	Cq. (Rhy.) albicosta	1	f	MM2	Manguier_ecole	Trois-Paletuviers	na
septembre	2017	37	12/09/2017	13/09/2017	20:00	21:00	20:00-21:00	MM	Coquillettidia	Coquillettidia albicosta	Cq. (Rhy.) albicosta	1	f	MM2	Manguier_ecole	Trois-Paletuviers	na
septembre	2017	37	12/09/2017	13/09/2017	20:00	21:00	20:00-21:00	MM	Coquillettidia	Coquillettidia albicosta	Cq. (Rhy.) albicosta	1	f	MM2	Manguier_ecole	Trois-Paletuviers	na
septembre	2017	37	12/09/2017	13/09/2017	20:00	21:00	20:00-21:00	MM	Coquillettidia	Coquillettidia albicosta	Cq. (Rhy.) albicosta	1	f	MM2	Manguier_ecole	Trois-Paletuviers	na
septembre	2017	37	12/09/2017	13/09/2017	20:00	21:00	20:00-21:00	MM	Coquillettidia	Coquillettidia albicosta	Cq. (Rhy.) albicosta	1	f	MM2	Manguier_ecole	Trois-Paletuviers	na
septembre	2017	37	12/09/2017	13/09/2017	20:00	21:00	20:00-21:00	MM	Coquillettidia	Coquillettidia albicosta	Cq. (Rhy.) albicosta	1	f	MM2	Manguier_ecole	Trois-Paletuviers	na
septembre	2017	37	12/09/2017	13/09/2017	20:00	21:00	20:00-21:00	MM	Coquillettidia	Coquillettidia albicosta	Cq. (Rhy.) albicosta	1	f	MM2	Manguier_ecole	Trois-Paletuviers	na
septembre	2017	37	12/09/2017	13/09/2017	20:00	21:00	20:00-21:00	MM	Coquillettidia	Coquillettidia albicosta	Cq. (Rhy.) albicosta	1	f	MM2	Manguier_ecole	Trois-Paletuviers	na
septembre	2017	37	12/09/2017	13/09/2017	20:00	21:00	20:00-21:00	MM	Coquillettidia	Coquillettidia albicosta	Cq. (Rhy.) albicosta	1	f	MM2	Manguier_ecole	Trois-Paletuviers	na
septembre	2017	37	12/09/2017	13/09/2017	20:00	21:00	20:00-21:00	MM	Coquillettidia	Coquillettidia albicosta	Cq. (Rhy.) albicosta	1	f	MM2	Manguier_ecole	Trois-Paletuviers	na
septembre	2017	37	12/09/2017	13/09/2017	20:00	21:00	20:00-21:00	MM	Coquillettidia	Coquillettidia albicosta	Cq. (Rhy.) albicosta	1	f	MM2	Manguier_ecole	Trois-Paletuviers	na
septembre	2017	37	12/09/2017	13/09/2017	20:00	21:00	20:00-21:00	MM	Coquillettidia	Coquillettidia albicosta	Cq. (Rhy.) albicosta	1	f	MM2	Manguier_ecole	Trois-Paletuviers	na
septembre	2017	37	12/09/2017	13/09/2017	20:00	21:00	20:00-21:00	MM	Coquillettidia	Coquillettidia albicosta	Cq. (Rhy.) albicosta	1	f	MM2	Manguier_ecole	Trois-Paletuviers	na
septembre	2017	37	12/09/2017	13/09/2017	20:00	21:00	20:00-21:00	MM	Coquillettidia	Coquillettidia albicosta	Cq. (Rhy.) albicosta	1	f	MM2	Manguier_ecole	Trois-Paletuviers	na
septembre	2017	37	12/09/2017	13/09/2017	20:00	21:00	20:00-21:00	MM	Coquillettidia	Coquillettidia albicosta	Cq. (Rhy.) albicosta	1	f	MM2	Manguier_ecole	Trois-Paletuviers	na
septembre	2017	37	12/09/2017	13/09/2017	20:00	21:00	20:00-21:00	MM	Coquillettidia	Coquillettidia albicosta	Cq. (Rhy.) albicosta	1	f	MM2	Manguier_ecole	Trois-Paletuviers	na
septembre	2017	37	12/09/2017	13/09/2017	20:00	21:00	20:00-21:00	MM	Coquillettidia	Coquillettidia albicosta	Cq. (Rhy.) albicosta	1	f	MM2	Manguier_ecole	Trois-Paletuviers	na
septembre	2017	37	12/09/2017	13/09/2017	20:00	21:00	20:00-21:00	MM	Coquillettidia	Coquillettidia albicosta	Cq. (Rhy.) albicosta	1	f	MM2	Manguier_ecole	Trois-Paletuviers	na
septembre	2017	37	12/09/2017	13/09/2017	20:00	21:00	20:00-21:00	MM	Coquillettidia	Coquillettidia albicosta	Cq. (Rhy.) albicosta	1	f	MM2	Manguier_ecole	Trois-Paletuviers	na
septembre	2017	37	12/09/2017	13/09/2017	20:00	21:00	20:00-21:00	MM	Coquillettidia	Coquillettidia albicosta	Cq. (Rhy.) albicosta	1	f	MM2	Manguier_ecole	Trois-Paletuviers	na
septembre	2017	37	12/09/2017	13/09/2017	20:00	21:00	20:00-21:00	MM	Coquillettidia	Coquillettidia albicosta	Cq. (Rhy.) albicosta	1	f	MM2	Manguier_ecole	Trois-Paletuviers	na
septembre	2017	37	12/09/2017	13/09/2017	21:00	22:00	21:00-22:00	MM	Anopheles	Anopheles darlingi	An. (Nys.) darlingi	1	f	MM2	Manguier_ecole	Trois-Paletuviers	na
septembre	2017	37	12/09/2017	13/09/2017	21:00	22:00	21:00-22:00	MM	Anopheles	Anopheles darlingi	An. (Nys.) darlingi	1	f	MM2	Manguier_ecole	Trois-Paletuviers	na
septembre	2017	37	12/09/2017	13/09/2017	21:00	22:00	21:00-22:00	MM	Anopheles	Anopheles darlingi	An. (Nys.) darlingi	1	f	MM2	Manguier_ecole	Trois-Paletuviers	na
septembre	2017	37	12/09/2017	13/09/2017	21:00	22:00	21:00-22:00	MM	Anopheles	Anopheles darlingi	An. (Nys.) darlingi	1	f	MM2	Manguier_ecole	Trois-Paletuviers	na
septembre	2017	37	12/09/2017	13/09/2017	21:00	22:00	21:00-22:00	MM	Anopheles	Anopheles darlingi	An. (Nys.) darlingi	1	f	MM2	Manguier_ecole	Trois-Paletuviers	na
septembre	2017	37	12/09/2017	13/09/2017	21:00	22:00	21:00-22:00	MM	Anopheles	Anopheles darlingi	An. (Nys.) darlingi	1	f	MM2	Manguier_ecole	Trois-Paletuviers	na
septembre	2017	37	12/09/2017	13/09/2017	21:00	22:00	21:00-22:00	MM	Anopheles	Anopheles darlingi	An. (Nys.) darlingi	1	f	MM2	Manguier_ecole	Trois-Paletuviers	na
septembre	2017	37	12/09/2017	13/09/2017	21:00	22:00	21:00-22:00	MM	Anopheles	Anopheles darlingi	An. (Nys.) darlingi	1	f	MM2	Manguier_ecole	Trois-Paletuviers	na
septembre	2017	37	12/09/2017	13/09/2017	21:00	22:00	21:00-22:00	MM	Anopheles	Anopheles darlingi	An. (Nys.) darlingi	1	f	MM2	Manguier_ecole	Trois-Paletuviers	na
septembre	2017	37	12/09/2017	13/09/2017	21:00	22:00	21:00-22:00	MM	Anopheles	Anopheles darlingi	An. (Nys.) darlingi	1	f	MM2	Manguier_ecole	Trois-Paletuviers	na
septembre	2017	37	12/09/2017	13/09/2017	21:00	22:00	21:00-22:00	MM	Anopheles	Anopheles darlingi	An. (Nys.) darlingi	1	f	MM2	Manguier_ecole	Trois-Paletuviers	na
septembre	2017	37	12/09/2017	13/09/2017	21:00	22:00	21:00-22:00	MM	Anopheles	Anopheles darlingi	An. (Nys.) darlingi	1	f	MM2	Manguier_ecole	Trois-Paletuviers	na
septembre	2017	37	12/09/2017	13/09/2017	21:00	22:00	21:00-22:00	MM	Anopheles	Anopheles darlingi	An. (Nys.) darlingi	1	f	MM2	Manguier_ecole	Trois-Paletuviers	na
septembre	2017	37	12/09/2017	13/09/2017	21:00	22:00	21:00-22:00	MM	Anopheles	Anopheles darlingi	An. (Nys.) darlingi	1	f	MM2	Manguier_ecole	Trois-Paletuviers	na
septembre	2017	37	12/09/2017	13/09/2017	21:00	22:00	21:00-22:00	MM	Anopheles	Anopheles darlingi	An. (Nys.) darlingi	1	f	MM2	Manguier_ecole	Trois-Paletuviers	na
septembre	2017	37	12/09/2017	13/09/2017	21:00	22:00	21:00-22:00	MM	Anopheles	Anopheles darlingi	An. (Nys.) darlingi	1	f	MM2	Manguier_ecole	Trois-Paletuviers	na
septembre	2017	37	12/09/2017	13/09/2017	21:00	22:00	21:00-22:00	MM	Anopheles	Anopheles darlingi	An. (Nys.) darlingi	1	f	MM2	Manguier_ecole	Trois-Paletuviers	na
septembre	2017	37	12/09/2017	13/09/2017	21:00	22:00	21:00-22:00	MM	Anopheles	Anopheles darlingi	An. (Nys.) darlingi	1	f	MM2	Manguier_ecole	Trois-Paletuviers	na
septembre	2017	37	12/09/2017	13/09/2017	21:00	22:00	21:00-22:00	MM	Coquillettidia	Coquillettidia albicosta	Cq. (Rhy.) albicosta	1	f	MM2	Manguier_ecole	Trois-Paletuviers	na
septembre	2017	37	12/09/2017	13/09/2017	21:00	22:00	21:00-22:00	MM	Coquillettidia	Coquillettidia albicosta	Cq. (Rhy.) albicosta	1	f	MM2	Manguier_ecole	Trois-Paletuviers	na
septembre	2017	37	12/09/2017	13/09/2017	21:00	22:00	21:00-22:00	MM	Coquillettidia	Coquillettidia albicosta	Cq. (Rhy.) albicosta	1	f	MM2	Manguier_ecole	Trois-Paletuviers	na
septembre	2017	37	12/09/2017	13/09/2017	21:00	22:00	21:00-22:00	MM	Coquillettidia	Coquillettidia albicosta	Cq. (Rhy.) albicosta	1	f	MM2	Manguier_ecole	Trois-Paletuviers	na
septembre	2017	37	12/09/2017	13/09/2017	21:00	22:00	21:00-22:00	MM	Coquillettidia	Coquillettidia albicosta	Cq. (Rhy.) albicosta	1	f	MM2	Manguier_ecole	Trois-Paletuviers	na
septembre	2017	37	12/09/2017	13/09/2017	21:00	22:00	21:00-22:00	MM	Coquillettidia	Coquillettidia albicosta	Cq. (Rhy.) albicosta	1	f	MM2	Manguier_ecole	Trois-Paletuviers	na
septembre	2017	37	12/09/2017	13/09/2017	21:00	22:00	21:00-22:00	MM	Coquillettidia	Coquillettidia albicosta	Cq. (Rhy.) albicosta	1	f	MM2	Manguier_ecole	Trois-Paletuviers	na
septembre	2017	37	12/09/2017	13/09/2017	21:00	22:00	21:00-22:00	MM	Coquillettidia	Coquillettidia albicosta	Cq. (Rhy.) albicosta	1	f	MM2	Manguier_ecole	Trois-Paletuviers	na
septembre	2017	37	12/09/2017	13/09/2017	21:00	22:00	21:00-22:00	MM	Coquillettidia	Coquillettidia albicosta	Cq. (Rhy.) albicosta	1	f	MM2	Manguier_ecole	Trois-Paletuviers	na
septembre	2017	37	12/09/2017	13/09/2017	21:00	22:00	21:00-22:00	MM	Coquillettidia	Coquillettidia albicosta	Cq. (Rhy.) albicosta	1	f	MM2	Manguier_ecole	Trois-Paletuviers	na
septembre	2017	37	12/09/2017	13/09/2017	21:00	22:00	21:00-22:00	MM	Coquillettidia	Coquillettidia albicosta	Cq. (Rhy.) albicosta	1	f	MM2	Manguier_ecole	Trois-Paletuviers	na
septembre	2017	37	12/09/2017	13/09/2017	21:00	22:00	21:00-22:00	MM	Coquillettidia	Coquillettidia albicosta	Cq. (Rhy.) albicosta	1	f	MM2	Manguier_ecole	Trois-Paletuviers	na
septembre	2017	37	12/09/2017	13/09/2017	22:00	23:00	22:00-23:00	MM	Anopheles	Anopheles darlingi	An. (Nys.) darlingi	1	f	MM2	Manguier_ecole	Trois-Paletuviers	na
septembre	2017	37	12/09/2017	13/09/2017	22:00	23:00	22:00-23:00	MM	Anopheles	Anopheles darlingi	An. (Nys.) darlingi	1	f	MM2	Manguier_ecole	Trois-Paletuviers	na
septembre	2017	37	12/09/2017	13/09/2017	22:00	23:00	22:00-23:00	MM	Anopheles	Anopheles darlingi	An. (Nys.) darlingi	1	f	MM2	Manguier_ecole	Trois-Paletuviers	na
septembre	2017	37	12/09/2017	13/09/2017	22:00	23:00	22:00-23:00	MM	Anopheles	Anopheles darlingi	An. (Nys.) darlingi	1	f	MM2	Manguier_ecole	Trois-Paletuviers	na
[truncated: 1,336 more rows]
